# Supplementary material for: Inferring Genome-Wide Correlations of Mutation Fitness Effects between Populations
Source: Mol Biol Evol. 2021 May 27;38(10):4588–602. doi: 10.1093/molbev/msab162 (PMC8476148; doi:10.1093/molbev/msab162)
Supplement: msab162_Supplementary_Data [file msab162_supplementary_data.zip]

Archive with 7 entries (7 files):
- cpl-natbib.sty
- crop.sty
- jointDFE.bib
- JointDFE Supplementary Tables (revision).xlsx
- main_nosupp.bbl
- MBE.cls
- SupportingFigsAndTables.pdf
