# Supplementary material for: Inferring Genome-Wide Correlations of Mutation Fitness Effects between Populations
Source: Mol Biol Evol. 2021 May 27;38(10):4588–602. doi: 10.1093/molbev/msab162 (PMC8476148; doi:10.1093/molbev/msab162)
Supplement: msab162_Supplementary_Data [file msab162_supplementary_data.zip › jointDFE.bib]

@article{Visscher2017,
    title = {{10 Years of GWAS Discovery: Biology, Function, and Translation}},
    year = {2017},
    journal = {American Journal of Human Genetics},
    author = {Visscher, Peter M. and Wray, Naomi R. and Zhang, Qian and Sklar, Pamela and McCarthy, Mark I. and Brown, Matthew A. and Yang, Jian},
    number = {1},
    pages = {5--22},
    volume = {101},
    publisher = {ElsevierCompany.},
    url = {http://dx.doi.org/10.1016/j.ajhg.2017.06.005},
    isbn = {0002-9297},
    doi = {10.1016/j.ajhg.2017.06.005},
    issn = {15376605},
    pmid = {28686856},
    keywords = {SNP, auto-immune disease, genome-wide association study, heritability, obesity, schizophrenia}
}

@article{Bank2014b,
    title = {{A Bayesian MCMC approach to assess the complete distribution of fitness effects of new mutations: Uncovering the potential for adaptive walks in challenging environments}},
    year = {2014},
    journal = {Genetics},
    author = {Bank, Claudia and Hietpas, Ryan T. and Wong, Alex and Bolon, Daniel N. and Jensen, Jeffrey D.},
    number = {3},
    pages = {841--852},
    volume = {196},
    doi = {10.1534/genetics.113.156190},
    issn = {19432631}
}

@article{Lartillot2004,
    title = {{A Bayesian mixture model for across-site heterogeneities in the amino-acid replacement process.}},
    year = {2004},
    journal = {Molecular biology and evolution},
    author = {Lartillot, Nicolas and Philippe, Hervé},
    number = {6},
    month = {7},
    pages = {1095--109},
    volume = {21},
    url = {http://mbe.oxfordjournals.org/content/21/6/1095.short},
    issn = {0737-4038},
    keywords = {Amino Acid Sequence, Amino Acid Substitution, Amino Acid Substitution: genetics, Bayes Theorem, Evolution, Molecular, Models, Genetic, Phylogeny, Sequence Alignment}
}

@article{Berg2015,
    title = {{A coalescent model for a sweep of a unique standing variant}},
    year = {2015},
    journal = {Genetics},
    author = {Berg, Jeremy J. and Coop, Graham},
    number = {2},
    pages = {707--725},
    volume = {201},
    doi = {10.1534/genetics.115.178962},
    issn = {19432631},
    pmid = {26311475},
    keywords = {Coalescent theory, Genetic hitchhiking, Natural selection, Soft sweep, Standing variation}
}

@article{Goldman1994,
    title = {{A codon-based model of nucleotide substitution for protein-coding DNA sequences}},
    year = {1994},
    journal = {Mol Biol Evol},
    author = {Goldman, N and Yang, Z},
    number = {5},
    month = {9},
    pages = {725--36},
    volume = {11},
    url = {http://www.ncbi.nlm.nih.gov/pubmed/7968486},
    issn = {0737-4038},
    pmid = {7968486},
    keywords = {Animals, Chemistry, Codon, Codon: genetics, DNA, DNA: genetics, Genes, Genetic, Globins, Globins: genetics, Glucose-1-Phosphate Adenylyltransferase, Likelihood Functions, Mammals, Mammals: classification, Mammals: genetics, Markov Chains, Models, Nucleotidyltransferases, Nucleotidyltransferases: genetics, Phylogeny, Physical, Physicochemical Phenomena, Point Mutation, Proteins, Proteins: genetics}
}

@article{Kousathanas2013,
    title = {{A comparison of models to infer the distribution of fitness effects of new mutations}},
    year = {2013},
    journal = {Genetics},
    author = {Kousathanas, Athanasios and Keightley, Peter D.},
    number = {4},
    pages = {1197--1208},
    volume = {193},
    isbn = {1943-2631 (Electronic){\textbackslash}n0016-6731 (Linking)},
    doi = {10.1534/genetics.112.148023},
    issn = {00166731},
    pmid = {23341416}
}

@article{Firnberg2014,
    title = {{A comprehensive, high-resolution map of a Gene's fitness landscape}},
    year = {2014},
    journal = {Molecular Biology and Evolution},
    author = {Firnberg, Elad and Labonte, Jason W. and Gray, Jeffrey J. and Ostermeier, Marc},
    number = {6},
    pages = {1581--1592},
    volume = {31},
    doi = {10.1093/molbev/msu081},
    issn = {15371719},
    pmid = {24567513},
    keywords = {beta-lactamase, fitness landscape, protein evolution}
}

@article{Barton1995,
    title = {{A general model for the evolution of recombination}},
    year = {1995},
    journal = {Genetics Research},
    author = {Barton, N. H.},
    pages = {123--144},
    volume = {65},
    doi = {10.1111/j.1420-9101.2005.01073.x},
    issn = {1010061X},
    keywords = {Biofilms, Conflict, Cooperation, Hamilton's rule, Mutualism, Vertical transmission}
}

@article{Martin2006a,
    title = {{A General Multivariate Extension of Fisher's Geometrical Model and the Distribution of Mutation Fitness Effects Across Species}},
    year = {2006},
    journal = {Evolution},
    author = {Martin, Guillaume and Lenormand, Thomas},
    number = {5},
    pages = {893},
    volume = {60},
    doi = {10.1554/05-412.1},
    issn = {0014-3820},
    keywords = {2005, 2006, accepted february 18, complexity, fisher model, mutation fitness effect distribution, mutational and selective covariances, random matrices, received july 22, survey}
}

@article{Duerr2006,
    title = {{A Genome-Wide Association Study Identifies IL23R as an Inflammatory Bowel Disease Gene}},
    year = {2006},
    journal = {Science},
    author = {Duerr, R. H. and Taylor, K. D. and Brant, S. R. and Rioux, J. D. and Silverberg, M. S. and Daly, M. J. and Steinhart, A. H. and Abraham, C. and Regueiro, M. and Griffiths, A. and Dassopoulos, T. and Bitton, A. and Yang, H. and Targan, S. and Datta, L. W. and Kistner, E. O. and Schumm, L. P. and Lee, A. T. and Gregersen, P. K. and Barmada, M. M. and Rotter, J. I. and Nicolae, D. L. and Cho, J. H.},
    number = {5804},
    pages = {1461--1463},
    volume = {314},
    url = {http://www.sciencemag.org/cgi/doi/10.1126/science.1135245},
    isbn = {1095-9203 (Electronic){\textbackslash}n0036-8075 (Linking)},
    doi = {10.1126/science.1135245},
    issn = {0036-8075},
    pmid = {17068223},
    arxivId = {15334406}
}

@article{Elyashiv2016,
    title = {{A Genomic Map of the Effects of Linked Selection in Drosophila}},
    year = {2016},
    journal = {PLoS Genetics},
    author = {Elyashiv, Eyal and Sattath, Shmuel and Hu, Tina T. and Strutsovsky, Alon and McVicker, Graham and Andolfatto, Peter and Coop, Graham and Sella, Guy},
    number = {8},
    pages = {1--24},
    volume = {12},
    doi = {10.1371/journal.pgen.1006130},
    issn = {15537404},
    pmid = {27536991},
    arxivId = {1408.5461}
}

@article{Auton2015,
    title = {{A global reference for human genetic variation}},
    year = {2015},
    journal = {Nature},
    author = {{The 1000 Genomes Project Consortium}},
    number = {7571},
    pages = {68--74},
    volume = {526},
    url = {http://www.nature.com/doifinder/10.1038/nature15393},
    doi = {10.1038/nature15393},
    issn = {0028-0836}
}

@article{Cargill2007,
    title = {{A Large-Scale Genetic Association Study Confirms IL12B and Leads to the Identification of IL23R as Psoriasis-Risk Genes}},
    year = {2007},
    journal = {The American Journal of Human Genetics},
    author = {Cargill, Michele and Schrodi, Steven J. and Chang, Monica and Garcia, Veronica E. and Brandon, Rhonda and Callis, Kristina P. and Matsunami, Nori and Ardlie, Kristin G. and Civello, Daniel and Catanese, Joseph J. and Leong, Diane U. and Panko, Jackie M. and McAllister, Linda B. and Hansen, Christopher B. and Papenfuss, Jason and Prescott, Stephen M. and White, Thomas J. and Leppert, Mark F. and Krueger, Gerald G. and Begovich, Ann B.},
    number = {2},
    pages = {273--290},
    volume = {80},
    url = {http://linkinghub.elsevier.com/retrieve/pii/S0002929707626858},
    isbn = {0002-9297 (Print){\textbackslash}r0002-9297 (Linking)},
    doi = {10.1086/511051},
    issn = {00029297},
    pmid = {17236132}
}

@article{Loehlin2019,
    title = {{A major role for noncoding regulatory mutations in the evolution of enzyme activity}},
    year = {2019},
    journal = {Proceedings of the National Academy of Sciences of the United States of America},
    author = {Loehlin, David W. and Ames, Jesse R. and Vaccaro, Kathy and Carroll, Sean B.},
    number = {25},
    pages = {12383--12389},
    volume = {116},
    doi = {10.1073/pnas.1904071116},
    issn = {10916490},
    pmid = {31152141},
    keywords = {Alcohol dehydrogenase, Drosophila, Enzyme, Evolution, Regulatory}
}

@article{Voight2006,
    title = {{A map of recent positive selection in the human genome}},
    year = {2006},
    journal = {PLoS Biology},
    author = {Voight, Benjamin F. and Kudaravalli, Sridhar and Wen, Xiaoquan and Pritchard, Jonathan K.},
    number = {3},
    pages = {0446--0458},
    volume = {4},
    isbn = {1545-7885 (Electronic) 1544-9173 (Linking)},
    doi = {10.1371/journal.pbio.0040072},
    issn = {15457885},
    pmid = {16494531}
}

@article{Tamuri2014,
    title = {{A penalized-likelihood method to estimate the distribution of selection coefficients from phylogenetic data}},
    year = {2014},
    journal = {Genetics},
    author = {Tamuri, Asif U. and Goldman, Nick and dos Reis, Mario},
    number = {1},
    pages = {257--271},
    volume = {197},
    doi = {10.1534/genetics.114.162263},
    issn = {19432631},
    pmid = {24532780}
}

@article{Berg2014,
    title = {{A population genetic signal of polygenic adaptation.}},
    year = {2014},
    journal = {PLoS genetics},
    author = {Berg, Jeremy J and Coop, Graham},
    number = {8},
    pages = {e1004412},
    volume = {10},
    url = {http://www.ncbi.nlm.nih.gov/pubmed/25102153},
    doi = {10.1371/journal.pgen.1004412},
    issn = {1553-7404},
    pmid = {25102153}
}

@article{He2015,
    title = {{A probabilistic method for testing and estimating selection differences between populations}},
    year = {2015},
    journal = {Genome Research},
    author = {He, Yungang and Wang, Minxian and Huang, Xin and Li, Ran and Xu, Hongyang and Xu, Shuhua and Jin, Li},
    number = {12},
    pages = {1903--1909},
    volume = {25},
    doi = {10.1101/gr.192336.115},
    issn = {15495469}
}

@article{Matuszewski2016,
    title = {{A statistical guide to the design of deep mutational scanning experiments}},
    year = {2016},
    journal = {Genetics},
    author = {Matuszewski, Sebastian and Hildebrandt, Marcel E. and Ghenu, Ana Hermina and Jensen, Jeffrey D. and Bank, Claudia},
    number = {1},
    pages = {77--87},
    volume = {204},
    doi = {10.1534/genetics.116.190462},
    issn = {19432631},
    pmid = {27412710},
    keywords = {Distribution of fitness effects, Experimental design, Experimental evolution, Mutation, Population genetics}
}

@article{Lack2016,
    title = {{A Thousand Fly Genomes: An Expanded Drosophila Genome Nexus}},
    year = {2016},
    journal = {Mol Biol Evol},
    author = {Lack, Justin B and Lange, Jeremy D and Tang, Alison B and Corbett-Detig, Russell B and Pool, John E},
    number = {12},
    pages = {3308--3313},
    volume = {33},
    url = {http://biorxiv.org/lookup/doi/10.1101/063537},
    doi = {10.1101/063537},
    issn = {0737-4038},
    pmid = {27687565},
    keywords = {data resource, drosophila melanogaster, genomic variation, reference alignment}
}

@article{Beeravolu2018,
    title = {{ABLE: blockwise site frequency spectra for inferring complex population histories and recombination}},
    year = {2018},
    journal = {Genome Biology},
    author = {Beeravolu, Champak R. and Hickerson, Michael J. and Frantz, Laurent A.F. and Lohse, Konrad},
    number = {1},
    pages = {1--16},
    volume = {19},
    publisher = {Genome Biology},
    doi = {10.1186/s13059-018-1517-y},
    issn = {1474760X},
    pmid = {30253810},
    keywords = {Admixture, Composite likelihood, Inference, Orangutan, Population history, Recombination}
}

@article{Sivakumaran2011,
    title = {{Abundant pleiotropy in human complex diseases and traits}},
    year = {2011},
    journal = {American Journal of Human Genetics},
    author = {Sivakumaran, Shanya and Agakov, Felix and Theodoratou, Evropi and Prendergast, James G. and Zgaga, Lina and Manolio, Teri and Rudan, Igor and McKeigue, Paul and Wilson, James F. and Campbell, Harry},
    number = {5},
    pages = {607--618},
    volume = {89},
    publisher = {The American Society of Human Genetics},
    url = {http://dx.doi.org/10.1016/j.ajhg.2011.10.004},
    isbn = {1537-6605},
    doi = {10.1016/j.ajhg.2011.10.004},
    issn = {00029297},
    pmid = {22077970},
    arxivId = {NIHMS150003}
}

@article{Bosshard2017,
    title = {{Accumulation of Deleterious Mutations During}},
    year = {2017},
    journal = {Genetics},
    author = {Bosshard, Lars and Dupanloup, Isabelle and Tenaillon, Olivier and Bruggmann, Rémy and Ackermann, Martin and Peischl, Stephan and Excoffier, Laurent},
    number = {October},
    pages = {669--684},
    volume = {207},
    doi = {10.1534/genetics.117.300144/-/DC1.1},
    issn = {1943-2631},
    pmid = {28821588},
    keywords = {adaptation, are generally viewed as, but most species, driver of evolution through, ene fi cial mutations, experimental evolution, harbor many deleterious mutations, mutation load, range expansions, that have surprisingly not, the main}
}

@article{Jeong2014,
    title = {{Adaptations to local environments in modern human populations}},
    year = {2014},
    journal = {Current Opinion in Genetics and Development},
    author = {Jeong, Choongwon and Di Rienzo, Anna},
    pages = {1--8},
    volume = {29},
    publisher = {Elsevier Ltd},
    url = {http://dx.doi.org/10.1016/j.gde.2014.06.011},
    isbn = {0959-437X},
    doi = {10.1016/j.gde.2014.06.011},
    issn = {18790380},
    pmid = {25129844}
}

@article{Seetharaman2014,
    title = {{Adaptive walks and distribution of beneficial fitness effects}},
    year = {2014},
    journal = {Evolution},
    author = {Seetharaman, Sarada and Jain, Kavita},
    number = {4},
    pages = {965--975},
    volume = {68},
    publisher = {Society for the Study of Evolution},
    doi = {10.1111/evo.12327},
    issn = {15585646},
    keywords = {Adaptive walk, Distribution of beneficial fitnesses, Extreme value theory}
}

@article{Black2016,
    title = {{Age-related macular degeneration: genome-wide association studies to translation}},
    year = {2016},
    journal = {Genetics in Medicine},
    author = {Black, James R. M. and Clark, Simon J.},
    number = {4},
    pages = {283--289},
    volume = {18},
    url = {http://www.nature.com/doifinder/10.1038/gim.2015.70},
    isbn = {1098-3600},
    doi = {10.1038/gim.2015.70},
    issn = {1098-3600},
    pmid = {26020418},
    keywords = {a success story of, age-related macular degeneration, been, cade, complement cas-, genome-wide association studies, human genetic endeavor over, novel therapeutics, of mendelian disorders has, the past three, unraveling the genetic basis}
}

@article{Wang2014,
    title = {{An Amino Acid Substitution-Selection Model Adjusts Residue Fitness to Improve Phylogenetic Estimation}},
    year = {2014},
    journal = {Molecular Biology and Evolution},
    author = {Wang, H.-C. and Susko, E. and Roger, A. J.},
    number = {4},
    pages = {779--792},
    volume = {31},
    url = {http://mbe.oxfordjournals.org/cgi/doi/10.1093/molbev/msu044},
    doi = {10.1093/molbev/msu044},
    issn = {0737-4038},
    keywords = {amino acid substitution, maximum likelihood, mixture model, molecular, selection, site-specific frequencies}
}

@article{Boyle2017,
    title = {{An Expanded View of Complex Traits: From Polygenic to Omnigenic}},
    year = {2017},
    journal = {Cell},
    author = {Boyle, Evan A. and Li, Yang I. and Pritchard, Jonathan K.},
    number = {7},
    pages = {1177--1186},
    volume = {169},
    publisher = {Elsevier},
    url = {http://dx.doi.org/10.1016/j.cell.2017.05.038},
    isbn = {0092-8674, 1097-4172},
    doi = {10.1016/j.cell.2017.05.038},
    issn = {10974172},
    pmid = {28622505}
}

@article{Bloom2014,
    title = {{An experimentally determined evolutionary model dramatically improves phylogenetic git}},
    year = {2014},
    journal = {Molecular Biology and Evolution},
    author = {Bloom, J. D.},
    number = {8},
    pages = {1956--1978},
    volume = {31},
    url = {http://mbe.oxfordjournals.org/cgi/doi/10.1093/molbev/msu173},
    doi = {10.1093/molbev/msu173},
    issn = {0737-4038},
    keywords = {codon model, deep mutational scanning, influenza, nucleoprotein, phylogenetics, substitution model}
}

@article{Dunham2012,
    title = {{An integrated encyclopedia of DNA elements in the human genome}},
    year = {2012},
    journal = {Nature},
    author = {Dunham, Ian and Kundaje, Anshul and Aldred, Shelley F. and Collins, Patrick J. and Davis, Carrie A. and Doyle, Francis and Epstein, Charles B. and Frietze, Seth and Harrow, Jennifer and Kaul, Rajinder and Khatun, Jainab and Lajoie, Bryan R. and Landt, Stephen G. and Lee, Bum Kyu and Pauli, Florencia and Rosenbloom, Kate R. and Sabo, Peter and Safi, Alexias and Sanyal, Amartya and Shoresh, Noam and Simon, Jeremy M. and Song, Lingyun and Trinklein, Nathan D. and Altshuler, Robert C. and Birney, Ewan and Brown, James B. and Cheng, Chao and Djebali, Sarah and Dong, Xianjun and Ernst, Jason and Furey, Terrence S. and Gerstein, Mark and Giardine, Belinda and Greven, Melissa and Hardison, Ross C. and Harris, Robert S. and Herrero, Javier and Hoffman, Michael M. and Iyer, Sowmya and Kellis, Manolis and Kheradpour, Pouya and Lassmann, Timo and Li, Qunhua and Lin, Xinying and Marinov, Georgi K. and Merkel, Angelika and Mortazavi, Ali and Parker, Stephen C.J. and Reddy, Timothy E. and Rozowsky, Joel and Schlesinger, Felix and Thurman, Robert E. and Wang, Jie and Ward, Lucas D. and Whitfield, Troy W. and Wilder, Steven P. and Wu, Weisheng and Xi, Hualin S. and Yip, Kevin Y. and Zhuang, Jiali and Bernstein, Bradley E. and Green, Eric D. and Gunter, Chris and Snyder, Michael and Pazin, Michael J. and Lowdon, Rebecca F. and Dillon, Laura A.L. and Adams, Leslie B. and Kelly, Caroline J. and Zhang, Julia and Wexler, Judith R. and Good, Peter J. and Feingold, Elise A. and Crawford, Gregory E. and Dekker, Job and Elnitski, Laura and Farnham, Peggy J. and Giddings, Morgan C. and Gingeras, Thomas R. and Guig{\'{o}}, Roderic and Hubbard, Timothy J. and Kent, W. James and Lieb, Jason D. and Margulies, Elliott H. and Myers, Richard M. and Stamatoyannopoulos, John A. and Tenenbaum, Scott A. and Weng, Zhiping and White, Kevin P. and Wold, Barbara and Yu, Yanbao and Wrobel, John and Risk, Brian A. and Gunawardena, Harsha P. and Kuiper, Heather C. and Maier, Christopher W. and Xie, Ling and Chen, Xian and Mikkelsen, Tarjei S. and Gillespie, Shawn and Goren, Alon and Ram, Oren and Zhang, Xiaolan and Wang, Li and Issner, Robbyn and Coyne, Michael J. and Durham, Timothy and Ku, Manching and Truong, Thanh and Eaton, Matthew L. and Dobin, Alex and Tanzer, Andrea and Lagarde, Julien and Lin, Wei and Xue, Chenghai and Williams, Brian A. and Zaleski, Chris and R{\"{o}}der, Maik and Kokocinski, Felix and Abdelhamid, Rehab F. and Alioto, Tyler and Antoshechkin, Igor and Baer, Michael T. and Batut, Philippe and Bell, Ian and Bell, Kimberly and Chakrabortty, Sudipto and Chrast, Jacqueline and Curado, Joao and Derrien, Thomas and Drenkow, Jorg and Dumais, Erica and Dumais, Jackie and Duttagupta, Radha and Fastuca, Megan and Fejes-Toth, Kata and Ferreira, Pedro and Foissac, Sylvain and Fullwood, Melissa J. and Gao, Hui and Gonzalez, David and Gordon, Assaf and Howald, Cédric and Jha, Sonali and Johnson, Rory and Kapranov, Philipp and King, Brandon and Kingswood, Colin and Li, Guoliang and Luo, Oscar J. and Park, Eddie and Preall, Jonathan B. and Presaud, Kimberly and Ribeca, Paolo and Robyr, Daniel and Ruan, Xiaoan and Sammeth, Michael and Sandhu, Kuljeet Singh and Schaeffer, Lorain and See, Lei Hoon and Shahab, Atif and Skancke, Jorgen and Suzuki, Ana Maria and Takahashi, Hazuki and Tilgner, Hagen and Trout, Diane and Walters, Nathalie and Wang, Huaien and Hayashizaki, Yoshihide and Reymond, Alexandre and Antonarakis, Stylianos E. and Hannon, Gregory J. and Ruan, Yijun and Carninci, Piero and Sloan, Cricket A. and Learned, Katrina and Malladi, Venkat S. and Wong, Matthew C. and Barber, Galt P. and Cline, Melissa S. and Dreszer, Timothy R. and Heitner, Steven G. and Karolchik, Donna and Kirkup, Vanessa M. and Meyer, Laurence R. and Long, Jeffrey C. and Maddren, Morgan and Raney, Brian J. and Grasfeder, Linda L. and Giresi, Paul G. and Battenhouse, Anna and Sheffield, Nathan C. and Showers, Kimberly A. and London, Darin and Bhinge, Akshay A. and Shestak, Christopher and Schaner, Matthew R. and Kim, Seul Ki and Zhang, Zhuzhu Z. and Mieczkowski, Piotr A. and Mieczkowska, Joanna O. and Liu, Zheng and McDaniell, Ryan M. and Ni, Yunyun and Rashid, Naim U. and Kim, Min Jae and Adar, Sheera and Zhang, Zhancheng and Wang, Tianyuan and Winter, Deborah and Keefe, Damian and Iyer, Vishwanath R. and Zheng, Meizhen and Wang, Ping and Gertz, Jason and Vielmetter, Jost and Partridge, E. Christopher and Varley, Katherine E. and Gasper, Clarke and Bansal, Anita and Pepke, Shirley and Jain, Preti and Amrhein, Henry and Bowling, Kevin M. and Anaya, Michael and Cross, Marie K. and Muratet, Michael A. and Newberry, Kimberly M. and McCue, Kenneth and Nesmith, Amy S. and Fisher-Aylor, Katherine I. and Pusey, Barbara and DeSalvo, Gilberto and Parker, Stephanie L. and Balasubramanian, Sreeram and Davis, Nicholas S. and Meadows, Sarah K. and Eggleston, Tracy and Newberry, J. Scott and Levy, Shawn E. and Absher, Devin M. and Wong, Wing H. and Blow, Matthew J. and Visel, Axel and Pennachio, Len A. and Petrykowska, Hanna M. and Abyzov, Alexej and Aken, Bronwen and Barrell, Daniel and Barson, Gemma and Berry, Andrew and Bignell, Alexandra and Boychenko, Veronika and Bussotti, Giovanni and Davidson, Claire and Despacio-Reyes, Gloria and Diekhans, Mark and Ezkurdia, Iakes and Frankish, Adam and Gilbert, James and Gonzalez, Jose Manuel and Griffiths, Ed and Harte, Rachel and Hendrix, David A. and Hunt, Toby and Jungreis, Irwin and Kay, Mike and Khurana, Ekta and Leng, Jing and Lin, Michael F. and Loveland, Jane and Lu, Zhi and Manthravadi, Deepa and Mariotti, Marco and Mudge, Jonathan and Mukherjee, Gaurab and Notredame, Cedric and Pei, Baikang and Rodriguez, Jose Manuel and Saunders, Gary and Sboner, Andrea and Searle, Stephen and Sisu, Cristina and Snow, Catherine and Steward, Charlie and Tapanari, Electra and Tress, Michael L. and Van Baren, Marijke J. and Washietl, Stefan and Wilming, Laurens and Zadissa, Amonida and Zhang, Zhengdong and Brent, Michael and Haussler, David and Valencia, Alfonso and Addleman, Nick and Alexander, Roger P. and Auerbach, Raymond K. and Balasubramanian, Suganthi and Bettinger, Keith and Bhardwaj, Nitin and Boyle, Alan P. and Cao, Alina R. and Cayting, Philip and Charos, Alexandra and Cheng, Yong and Eastman, Catharine and Euskirchen, Ghia and Fleming, Joseph D. and Grubert, Fabian and Habegger, Lukas and Hariharan, Manoj and Harmanci, Arif and Iyengar, Sushma and Jin, Victor X. and Karczewski, Konrad J. and Kasowski, Maya and Lacroute, Phil and Lam, Hugo and Lamarre-Vincent, Nathan and Lian, Jin and Lindahl-Allen, Marianne and Min, Renqiang and Miotto, Benoit and Monahan, Hannah and Moqtaderi, Zarmik and Mu, Xinmeng J. and O'Geen, Henriette and Ouyang, Zhengqing and Patacsil, Dorrelyn and Raha, Debasish and Ramirez, Lucia and Reed, Brian and Shi, Minyi and Slifer, Teri and Witt, Heather and Wu, Linfeng and Xu, Xiaoqin and Yan, Koon Kiu and Yang, Xinqiong and Struhl, Kevin and Weissman, Sherman M. and Penalva, Luiz O. and Karmakar, Subhradip and Bhanvadia, Raj R. and Choudhury, Alina and Domanus, Marc and Ma, Lijia and Moran, Jennifer and Victorsen, Alec and Auer, Thomas and Centanin, Lazaro and Eichenlaub, Michael and Gruhl, Franziska and Heermann, Stephan and Hoeckendorf, Burkhard and Inoue, Daigo and Kellner, Tanja and Kirchmaier, Stephan and Mueller, Claudia and Reinhardt, Robert and Schertel, Lea and Schneider, Stephanie and Sinn, Rebecca and Wittbrodt, Beate and Wittbrodt, Jochen and Jain, Gaurav and Balasundaram, Gayathri and Bates, Daniel L. and Byron, Rachel and Canfield, Theresa K. and Diegel, Morgan J. and Dunn, Douglas and Ebersol, Abigail K. and Frum, Tristan and Garg, Kavita and Gist, Erica and Hansen, R. Scott and Boatman, Lisa and Haugen, Eric and Humbert, Richard and Johnson, Audra K. and Johnson, Ericka M. and Kutyavin, Tattyana V. and Lee, Kristen and Lotakis, Dimitra and Maurano, Matthew T. and Neph, Shane J. and Neri, Fiedencio V. and Nguyen, Eric D. and Qu, Hongzhu and Reynolds, Alex P. and Roach, Vaughn and Rynes, Eric and Sanchez, Minerva E. and Sandstrom, Richard S. and Shafer, Anthony O. and Stergachis, Andrew B. and Thomas, Sean and Vernot, Benjamin and Vierstra, Jeff and Vong, Shinny and Wang, Hao and Weaver, Molly A. and Yan, Yongqi and Zhang, Miaohua and Akey, Joshua M. and Bender, Michael and Dorschner, Michael O. and Groudine, Mark and MacCoss, Michael J. and Navas, Patrick and Stamatoyannopoulos, George and Beal, Kathryn and Brazma, Alvis and Flicek, Paul and Johnson, Nathan and Lukk, Margus and Luscombe, Nicholas M. and Sobral, Daniel and Vaquerizas, Juan M. and Batzoglou, Serafim and Sidow, Arend and Hussami, Nadine and Kyriazopoulou-Panagiotopoulou, Sofia and Libbrecht, Max W. and Schaub, Marc A. and Miller, Webb and Bickel, Peter J. and Banfai, Balazs and Boley, Nathan P. and Huang, Haiyan and Li, Jingyi Jessica and Noble, William Stafford and Bilmes, Jeffrey A. and Buske, Orion J. and Sahu, Avinash D. and Kharchenko, Peter V. and Park, Peter J. and Baker, Dannon and Taylor, James and Lochovsky, Lucas},
    number = {7414},
    pages = {57--74},
    volume = {489},
    isbn = {1476-4687},
    doi = {10.1038/nature11247},
    issn = {14764687},
    pmid = {22955616},
    arxivId = {1111.6189v1}
}

@article{Fu2012,
    title = {{Analysis of 6,515 exomes reveals the recent origin of most human protein-coding variants}},
    year = {2012},
    journal = {Nature},
    author = {Fu, Wenqing and O’Connor, Timothy D. and Jun, Goo and Kang, Hyun Min and Abecasis, Goncalo and Leal, Suzanne M and Gabriel, Stacey and Altshuler, David and Shendure, Jay and Nickerson, Deborah A and Bamshad, Michael J and {NHLBI Exome Sequencing Project} and Akey, Joshua M},
    number = {7431},
    pages = {216--220},
    volume = {493},
    url = {http://www.ncbi.nlm.nih.gov/pubmed/23201682%5Cnhttp://www.nature.com/nature/journal/v493/n7431/pdf/nature11690.pdf%5Cnhttp://www.nature.com/doifinder/10.1038/nature11690},
    isbn = {1476-4687 (Electronic){\textbackslash}r0028-0836 (Linking)},
    doi = {10.1038/nature11690},
    issn = {0028-0836},
    pmid = {23201682},
    keywords = {*Evolution, Molecular, Africa/ethnology, African Continental Ancestry Group/genetics, Alleles, Europe/ethnology, European Continental Ancestry Group/genetics, Exome/*genetics, Exons/genetics, Genetic Variation/*genetics, Humans, Molecular, Open Reading Frames/*genetics, Polymorphism, Single Nucleotide/genetics, Single Nucleotide/genetics, United States}
}

@article{Wang2010b,
    title = {{ANNOVAR: Functional annotation of genetic variants from high-throughput sequencing data}},
    year = {2010},
    journal = {Nucleic Acids Research},
    author = {Wang, Kai and Li, Mingyao and Hakonarson, Hakon},
    number = {16},
    pages = {e164},
    volume = {38},
    isbn = {0305-1048},
    doi = {10.1093/nar/gkq603},
    issn = {03051048},
    pmid = {20601685}
}

@article{Beaumont2010,
    title = {{Approximate Bayesian Computation in Evolution and Ecology}},
    year = {2010},
    journal = {Annual Review of Ecology, Evolution, and Systematics},
    author = {Beaumont, Mark a.},
    number = {1},
    month = {12},
    pages = {379--406},
    volume = {41},
    url = {http://www.annualreviews.org/doi/abs/10.1146/annurev-ecolsys-102209-144621},
    doi = {10.1146/annurev-ecolsys-102209-144621},
    issn = {1543-592X},
    keywords = {bayesian inference, monte carlo, simulation}
}

@article{Racimo2014,
    title = {{Approximation to the Distribution of Fitness Effects across Functional Categories in Human Segregating Polymorphisms}},
    year = {2014},
    journal = {PLoS Genetics},
    author = {Racimo, Fernando and Schraiber, Joshua G.},
    number = {11},
    pages = {e1004697},
    volume = {10},
    doi = {10.1371/journal.pgen.1004697},
    issn = {15537404},
    pmid = {25375159}
}

@article{Chakma2014,
    title = {{Asia’s ascent: Global trends in biomedical R{\&}D expenditures}},
    year = {2014},
    journal = {New England Journal of Medicine},
    author = {Chakma, Justin and Sun, Gordon H. and Steinberg, Jeffrey D. and Sammut, Stephen M. and Jagsi, Reshma},
    number = {1},
    pages = {1--3},
    volume = {370},
    url = {http://www.nejm.org/doi/abs/10.1056/NEJMp1313927%5Cnhttp://www.ncbi.nlm.nih.gov/pubmed/24328440},
    doi = {10.1056/NEJMp1313927},
    issn = {0028-4793},
    pmid = {24328440}
}

@article{Boyko2008,
    title = {{Assessing the evolutionary impact of amino acid mutations in the human genome}},
    year = {2008},
    journal = {PLoS Genet},
    author = {Boyko, Adam R and Williamson, Scott H and Indap, Amit R and Degenhardt, Jeremiah D and Hernandez, Ryan D and Lohmueller, Kirk E and Adams, Mark D and Schmidt, Steffen and Sninsky, John J and Sunyaev, Shamil R and White, Thomas J and Nielsen, Rasmus and Clark, Andrew G and Bustamante, Carlos D},
    number = {5},
    month = {5},
    pages = {e1000083},
    volume = {4},
    url = {http://www.pubmedcentral.nih.gov/articlerender.fcgi?artid=2377339&tool=pmcentrez&rendertype=abstract},
    doi = {10.1371/journal.pgen.1000083},
    issn = {1553-7404},
    pmid = {18516229},
    keywords = {African Continental Ancestry Group, African Continental Ancestry Group: genetics, Alleles, Amino Acid Substitution, Animals, European Continental Ancestry Group, European Continental Ancestry Group: genetics, Evolution, Female, Genetic, Genetics, Genome, Human, Humans, Male, Missense, Molecular, Mutation, Pan troglodytes, Pan troglodytes: genetics, Polymorphism, Population, Selection, Single Nucleotide}
}

@article{Haller2017b,
    title = {{AsymptoticMK: A web-based tool for the asymptotic McDonald-Kreitman test}},
    year = {2017},
    journal = {G3: Genes, Genomes, Genetics},
    author = {Haller, Benjamin C. and Messer, Philipp W.},
    number = {5},
    pages = {1569--1575},
    volume = {7},
    doi = {10.1534/g3.117.039693},
    issn = {21601836},
    pmid = {28341700},
    keywords = {Molecular evolution, Positive selection, Web service}
}

@article{Charlesworth2013,
    title = {{Background selection 20 years on}},
    year = {2013},
    journal = {Journal of Heredity},
    author = {Charlesworth, Brian},
    number = {2},
    pages = {161--171},
    volume = {104},
    doi = {10.1093/jhered/ess136},
    issn = {00221503},
    pmid = {23303522},
    keywords = {Hill-Robertson interference, background selection, genetic drift, mutations, natural selection}
}

@article{Schrider2019,
    title = {{Background selection does not mimic the patterns of genetic diversity 1 produced by selective sweeps}},
    year = {2019},
    author = {Schrider, Daniel R},
    url = {http://dx.doi.org/10.1101/2019.12.13.876136},
    doi = {10.1101/2019.12.13.876136}
}

@article{Sawyer2003,
    title = {{Bayesian Analysis Suggests that Most Amino Acid Replacements in Drosophila Are Driven by Positive Selection}},
    year = {2003},
    journal = {Journal of Molecular Evolution},
    author = {Sawyer, Stanley A. and Kulathinal, Rob J. and Bustamante, Carlos D. and Hartl, Daniel L.},
    number = {SUPPL. 1},
    pages = {154--164},
    volume = {57},
    isbn = {0023900300223},
    doi = {10.1007/s00239-003-0022-3},
    issn = {00222844},
    pmid = {15008412},
    keywords = {Beneficial/deleterious mutations, Markov chain Monte Carlo (MCMC), Poisson random field, Polymorphism/divergence, Positive selection, Selective neutrality}
}

@article{Edwards2013,
    title = {{Beyond GWASs: Illuminating the dark road from association to function}},
    year = {2013},
    journal = {American Journal of Human Genetics},
    author = {Edwards, Stacey L. and Beesley, Jonathan and French, Juliet D. and Dunning, M.},
    number = {5},
    pages = {779--797},
    volume = {93},
    publisher = {The American Society of Human Genetics},
    url = {http://dx.doi.org/10.1016/j.ajhg.2013.10.012},
    isbn = {1537-6605 (Electronic){\textbackslash}r0002-9297 (Linking)},
    doi = {10.1016/j.ajhg.2013.10.012},
    issn = {00029297},
    pmid = {24210251}
}

@article{Cock2009,
    title = {{Biopython: freely available Python tools for computational molecular biology and bioinformatics.}},
    year = {2009},
    journal = {Bioinformatics (Oxford, England)},
    author = {Cock, Peter J A and Antao, Tiago and Chang, Jeffrey T and Chapman, Brad a and Cox, Cymon J and Dalke, Andrew and Friedberg, Iddo and Hamelryck, Thomas and Kauff, Frank and Wilczynski, Bartek and de Hoon, Michiel J L},
    number = {11},
    month = {6},
    pages = {1422--1423},
    volume = {25},
    url = {http://www.pubmedcentral.nih.gov/articlerender.fcgi?artid=2682512&tool=pmcentrez&rendertype=abstract},
    doi = {10.1093/bioinformatics/btp163},
    issn = {1367-4811},
    pmid = {19304878},
    keywords = {Computational Biology, Computational Biology: methods, Databases, Factual, Internet, Programming Languages, Software}
}

@book{Durrett2015,
    title = {{Branching Process Models of Cancer}},
    year = {2015},
    booktitle = {Branching Process Models of Cancer},
    author = {Durrett, Richard},
    pages = {1--63},
    url = {http://link.springer.com/10.1007/978-3-319-16065-8_1},
    isbn = {9783319160641},
    doi = {10.1007/978-3-319-16065-8{\_}1}
}

@article{Manolio2013,
    title = {{Bringing genome-wide association findings into clinical use.}},
    year = {2013},
    journal = {Nature reviews. Genetics},
    author = {Manolio, Teri A.},
    number = {8},
    pages = {549--58},
    volume = {14},
    publisher = {Nature Publishing Group},
    url = {http://www.nature.com/doifinder/10.1038/nrg3523%5Cnhttp://www.ncbi.nlm.nih.gov/pubmed/23835440},
    isbn = {1471-0064 (Electronic){\textbackslash}r1471-0056 (Linking)},
    doi = {10.1038/nrg3523},
    issn = {1471-0064},
    pmid = {23835440}
}

@article{Thorne1996,
    title = {{Combining protein evolution and secondary structure.}},
    year = {1996},
    journal = {Molecular biology and evolution},
    author = {Thorne, J L and Goldman, N and Jones, D T},
    pages = {666--673},
    volume = {13},
    doi = {10.1093/oxfordjournals.molbev.a025627},
    issn = {0737-4038},
    pmid = {8676741},
    keywords = {hidden markov model, maximum, phylogeny, protein structure, ular evolution}
}

@article{Goldstein2009,
    title = {{Common genetic variation and human traits}},
    year = {2009},
    journal = {New England Journal of Medicine},
    author = {Goldstein, David B},
    pages = {17--19},
    volume = {360},
    isbn = {0028-4793},
    doi = {10.1056/NEJMp0806284},
    issn = {1533-4406},
    pmid = {19369660}
}

@article{Castellano2019,
    title = {{Comparison of the full distribution of fitness effects of new amino acid mutations across great apes}},
    year = {2019},
    journal = {Genetics},
    author = {Castellano, David and MacI{\`{a}}, Moisès Coll and Tataru, Paula and Bataillon, Thomas and Munch, Kasper},
    number = {3},
    pages = {953--966},
    volume = {213},
    publisher = {Genetics Society of America},
    doi = {10.1534/genetics.119.302494},
    issn = {19432631},
    pmid = {31488516},
    keywords = {Beneficial mutations, Compensatory evolution, DFE, Deleterious mutations, Effective population size, Epistasis}
}

@article{Klein2005,
    title = {{Complement factor H polymorphism in age-related macular degeneration.}},
    year = {2005},
    journal = {Science (New York, N.Y.)},
    author = {Klein, Robert J and Zeiss, Caroline and Chew, Emily Y and Tsai, Jen-Yue and Sackler, Richard S and Haynes, Chad and Henning, Alice K and SanGiovanni, John Paul and Mane, Shrikant M and Mayne, Susan T and Bracken, Michael B and Ferris, Frederick L and Ott, Jurg and Barnstable, Colin and Hoh, Josephine},
    number = {5720},
    month = {4},
    pages = {385--389},
    volume = {308},
    doi = {10.1126/science.1109557},
    issn = {1095-9203},
    pmid = {15761122},
    keywords = {80 and over, Aged, Aging, Alleles, Amino Acid Substitution, Case-Control Studies, Choroid, Choroid: immunology, Chromosomes, Complement Factor H, Complement Factor H: chemistry, Complement Factor H: genetics, Complement Factor H: physiology, Complement Membrane Attack Complex, Complement Membrane Attack Complex: analysis, Exons, Female, Genetic, Genetic Markers, Genetic Predisposition to Disease, Genotype, Haplotypes, Histidine, Histidine: genetics, Human, Humans, Immunity, Innate, Introns, Linkage Disequilibrium, Macular Degeneration, Macular Degeneration: genetics, Male, Oligonucleotide Array Sequence Analysis, Pair 1, Pair 1: genetics, Pigment Epithelium of Eye, Pigment Epithelium of Eye: immunology, Polymorphism, Risk Factors, Single Nucleotide, Smoking}
}

@article{Gehrs2010,
    title = {{Complement, age-related macular degeneration and a vision of the future}},
    year = {2010},
    journal = {Archives of Opthamology},
    author = {Gehrs, Karen M and Jackson, Jared R and Brown, Eric N},
    number = {3},
    pages = {349--358},
    volume = {128}
}

@article{Kwasnieski2012,
    title = {{Complex effects of nucleotide variants in a mammalian cis-regulatory element}},
    year = {2012},
    journal = {Proceedings of the National Academy of Sciences of the United States of America},
    author = {Kwasnieski, Jamie C. and Mogno, Ilaria and Myers, Connie A. and Corbo, Joseph C. and Cohen, Barak A.},
    number = {47},
    pages = {19498--19503},
    volume = {109},
    doi = {10.1073/pnas.1210678109},
    issn = {00278424},
    pmid = {23129659},
    keywords = {CRX, Gene regulation, Genomics, Retina, Systems biology}
}

@article{Kosuri2013,
    title = {{Composability of regulatory sequences controlling transcription and translation in Escherichia coli}},
    year = {2013},
    journal = {Proceedings of the National Academy of Sciences of the United States of America},
    author = {Kosuri, Sriram and Goodman, Daniel B. and Cambray, Guillaume and Mutalik, Vivek K. and Gao, Yuan and Arkin, Adam P. and Endy, Drew and Church, George M.},
    number = {34},
    pages = {14024--14029},
    volume = {110},
    doi = {10.1073/pnas.1301301110},
    issn = {00278424},
    pmid = {23924614},
    keywords = {Next-generation sequencing, Synthetic biology, Systems biology}
}

@article{Hess2009a,
    title = {{Computationally driven, quantitative experiments discover genes required for mitochondrial biogenesis}},
    year = {2009},
    journal = {PLoS Genetics},
    author = {Hess, David C. and Myers, Chadl and Huttenhower, Curtis and Hibbs, Matthew A. and Hayes, Alicia P. and Paw, Jadine and Clore, John J. and Mendoza, Rosa M. and Luis, Bryan San and Nislow, Corey and Giaever, Guri and Costanzo, Michael and Troyanskaya, Olga G. and Caudy, Amy A.},
    number = {3},
    volume = {5},
    isbn = {1553-7404 (Electronic){\textbackslash}n1553-7390 (Linking)},
    doi = {10.1371/journal.pgen.1000407},
    issn = {15537390},
    pmid = {19300474}
}

@article{Coffman2016,
    title = {{Computationally efficient composite likelihood statistics for demographic inference}},
    year = {2016},
    journal = {Molecular Biology and Evolution},
    author = {Coffman, Alec J and Hsieh, PingHsun and Gravel, Simon and Gutenkunst, Ryan N},
    number = {2},
    pages = {591--593},
    volume = {33}
}

@article{Wiuf2006,
    title = {{Consistency of estimators of population scaled parameters using composite likelihood}},
    year = {2006},
    journal = {Journal of Mathematical Biology},
    author = {Wiuf, Carsten},
    number = {5},
    pages = {821--841},
    volume = {53},
    doi = {10.1007/s00285-006-0031-0},
    issn = {03036812},
    pmid = {16960689},
    keywords = {Coalescent theory, Composite likelihood, Consistency, Estimator, Genomic data}
}

@article{Mansiaux2012,
    title = {{Contribution of genome-wide association studies to scientific research: a bibliometric survey of the citation impacts of GWAS and candidate gene studies published during the same period and in the same journals}},
    year = {2012},
    journal = {PLoS ONE},
    author = {Mansiaux, Yohann and Carrat, Fabrice},
    number = {12},
    pages = {e51408},
    volume = {7},
    isbn = {1932-6203},
    doi = {10.1371/journal.pone.0051408},
    issn = {19326203},
    pmid = {23240019}
}

@article{Ricigliano2013,
    title = {{Contribution of genome-wide association studies to scientific research: a pragmatic approach to evaluate their impact}},
    year = {2013},
    journal = {PLoS ONE},
    author = {Ricigliano, Vito A G and Umeton, Renato and Germinario, Lorenzo and Alma, Eleonora and Briani, Martina and Di Segni, Noemi and Montesanti, Dalma and Pierelli, Giorgia and Cancrini, Fabiana and Lomonaco, Cristiano and Grassi, Francesca and Palmieri, Gabriella and Salvetti, Marco},
    number = {8},
    pages = {e71198},
    volume = {8},
    isbn = {1932-6203 (Electronic){\textbackslash}r1932-6203 (Linking)},
    doi = {10.1371/journal.pone.0071198},
    issn = {19326203},
    pmid = {23967165}
}

@article{Benjamini1995,
    title = {{Controlling the False Discovery Rate : A Practical and Powerful Approach to Multiple Testing}},
    year = {1995},
    journal = {J Roy Stat Soc B},
    author = {Benjamini, Yoav and Hochberg, Yosef},
    number = {1},
    pages = {289--300},
    volume = {57}
}

@article{Sheehan2016,
    title = {{Deep Learning for Population Genetic Inference}},
    year = {2016},
    journal = {PLoS Computational Biology},
    author = {Sheehan, Sara and Song, Yun S.},
    number = {3},
    pages = {e1004845},
    volume = {12},
    isbn = {1553-7358 (Electronic){\textbackslash}r1553-734X (Linking)},
    doi = {10.1371/journal.pcbi.1004845},
    issn = {15537358},
    pmid = {27018908},
    arxivId = {028175}
}

@article{Starr2020,
    title = {{Deep Mutational Scanning of SARS-CoV-2 Receptor Binding Domain Reveals Constraints on Folding and ACE2 Binding}},
    year = {2020},
    journal = {Cell},
    author = {Starr, Tyler N. and Greaney, Allison J. and Hilton, Sarah K. and Ellis, Daniel and Crawford, Katharine H.D. and Dingens, Adam S. and Navarro, Mary Jane and Bowen, John E. and Tortorici, M. Alejandra and Walls, Alexandra C. and King, Neil P. and Veesler, David and Bloom, Jesse D.},
    number = {5},
    pages = {1295--1310},
    volume = {182},
    publisher = {Elsevier},
    url = {http://dx.doi.org/10.1016/j.cell.2020.08.012},
    doi = {10.1016/j.cell.2020.08.012},
    issn = {10974172},
    pmid = {32841599},
    keywords = {ACE2, SARS-CoV-2, deep mutational scanning, receptor-binding domain}
}

@article{Starita2015,
    title = {{Deep mutational scanning: A highly parallel method to measure the effects of mutation on protein function}},
    year = {2015},
    journal = {Cold Spring Harbor Protocols},
    author = {Starita, Lea M. and Fields, Stanley},
    number = {8},
    pages = {711--714},
    volume = {2015},
    doi = {10.1101/pdb.top077503},
    issn = {15596095},
    pmid = {26240414}
}

@article{Araya2011,
    title = {{Deep mutational scanning: assessing protein function on a massive scale.}},
    year = {2011},
    journal = {Trends in biotechnology},
    author = {Araya, Carlos L and Fowler, Douglas M},
    number = {9},
    month = {9},
    pages = {435--42},
    volume = {29},
    publisher = {Elsevier Ltd},
    url = {http://www.pubmedcentral.nih.gov/articlerender.fcgi?artid=3159719&tool=pmcentrez&rendertype=abstract},
    doi = {10.1016/j.tibtech.2011.04.003},
    issn = {1879-3096},
    pmid = {21561674},
    keywords = {Amino Acid Sequence, Base Sequence, Computational Biology, High-Throughput Screening Assays, Molecular Sequence Data, Mutagenesis, Site-Directed, Mutation, Proteins, Proteins: chemistry, Proteins: genetics}
}

@article{Hudson1995,
    title = {{Deleterious background selection with recombination}},
    year = {1995},
    journal = {Genetics},
    author = {Hudson, Richard R and Kaplan, N. L.},
    number = {4},
    pages = {1605--1617},
    volume = {141},
    issn = {00166731},
    pmid = {8601498}
}

@article{Kim2018,
    title = {{Deleterious variation shapes the genomic landscape of introgression}},
    year = {2018},
    journal = {PLoS Genetics},
    author = {Kim, Bernard Y. and Huber, Christian D. and Lohmueller, Kirk E.},
    number = {10},
    month = {10},
    volume = {14},
    publisher = {Public Library of Science},
    doi = {10.1371/journal.pgen.1007741},
    issn = {15537404}
}

@article{Gravel2011,
    title = {{Demographic history and rare allele sharing among human populations}},
    year = {2011},
    journal = {Proceedings of the National Academy of Sciences USA},
    author = {Gravel, S. and Henn, B. M. and Gutenkunst, R. N. and Indap, A. R. and Marth, G. T. and Clark, A. G. and Yu, F. and Gibbs, R. A. and {The 1000 Genomes Project} and Bustamante, C. D.},
    month = {7},
    pages = {11983--11988},
    volume = {108},
    url = {http://www.pnas.org/cgi/doi/10.1073/pnas.1019276108},
    doi = {10.1073/pnas.1019276108},
    issn = {0027-8424}
}

@article{Arguello2019,
    title = {{Demographic history of the human commensal Drosophila melanogaster}},
    year = {2019},
    journal = {Genome Biology and Evolution},
    author = {Arguello, J Roman and Laurent, Stefan and Clark, Andrew G},
    number = {3},
    pages = {844--854},
    volume = {11},
    doi = {10.1093/gbe/evz022},
    keywords = {admixture, demography, drosophila, migration, population expansion}
}

@article{Spencer2009,
    title = {{Designing genome-wide association studies: Sample size, power, imputation, and the choice of genotyping chip}},
    year = {2009},
    journal = {PLoS Genetics},
    author = {Spencer, C. C A and Su, Zhan and Donnelly, Peter and Marchini, Jonathan},
    number = {5},
    volume = {5},
    isbn = {1553-7404 (Electronic){\textbackslash}r1553-7390 (Linking)},
    doi = {10.1371/journal.pgen.1000477},
    issn = {15537390},
    pmid = {19492015}
}

@article{Pickrell2016,
    title = {{Detection and interpretation of shared genetic influences on 42 human traits}},
    year = {2016},
    journal = {Nature Genetics},
    author = {Pickrell, Joseph K. and Berisa, Tomaz and Liu, Jimmy Z. and S{\'{e}}gurel, Laure and Tung, Joyce Y. and Hinds, David A.},
    number = {7},
    pages = {709--717},
    volume = {48},
    publisher = {Nature Publishing Group},
    url = {http://dx.doi.org/10.1038/ng.3570},
    isbn = {9780128000977},
    doi = {10.1038/ng.3570},
    issn = {15461718},
    pmid = {27182965},
    arxivId = {15334406}
}

@article{Segurel2014,
    title = {{Determinants of Mutation Rate Variation in the Human Germline}},
    year = {2014},
    journal = {Annual Review of Genomics and Human Genetics},
    author = {S{\'{e}}gurel, Laure and Wyman, Minyoung J. and Przeworski, Molly},
    number = {1},
    pages = {47--70},
    volume = {15},
    doi = {10.1146/annurev-genom-031714-125740},
    issn = {1527-8204},
    keywords = {cpg, generation time, germline mutation, human, paternal age effect}
}

@article{Corcoran2017,
    title = {{Determinants of the efficacy of natural selection on coding and noncoding variability in two passerine species}},
    year = {2017},
    journal = {Genome Biology and Evolution},
    author = {Corcoran, Padraic and Gossmann, Toni I. and Barton, Henry J. and Slate, Jon and Zeng, Kai},
    number = {11},
    pages = {2987--3007},
    volume = {9},
    publisher = {Oxford University Press},
    doi = {10.1093/gbe/evx213},
    issn = {17596653},
    keywords = {Adaptive evolution, Distribution of fitness effects, Effective population size, GC-biased gene conversion, Passerine birds, Purifying selection}
}

@article{Huber2016,
    title = {{Determining the factors driving selective effects of new nonsynonymous mutations}},
    year = {2017},
    journal = {Proceedings of the National Academy of Sciences USA},
    author = {Huber, Christian D and Kim, Bernard Y and Marsden, Clare D and Lohmueller, Kirk E},
    number = {17},
    pages = {4465--4470},
    volume = {114},
    url = {http://biorxiv.org/content/early/2016/08/23/071209.abstract},
    doi = {10.1101/071209},
    issn = {0027-8424},
    pmid = {28400513}
}

@article{Chatterjee2016,
    title = {{Developing and evaluating polygenic risk prediction models for stratified disease prevention.}},
    year = {2016},
    journal = {Nature reviews. Genetics},
    author = {Chatterjee, Nilanjan and Shi, Jianxin and Garc{\'{i}}a-Closas, Montserrat},
    number = {2014},
    pages = {14205--14210},
    volume = {17},
    publisher = {Nature Publishing Group},
    url = {http://www.nature.com/doifinder/10.1038/nrg.2016.27%5Cnhttp://www.ncbi.nlm.nih.gov/pubmed/27140283},
    isbn = {1471-0064 (Electronic){\textbackslash}r1471-0056 (Linking)},
    doi = {10.1038/nrg.2016.27},
    issn = {1471-0064},
    pmid = {27140283}
}

@article{Venkataram2016,
    title = {{Development of a Comprehensive Genotype-to-Fitness Map of Adaptation-Driving Mutations in Yeast}},
    year = {2016},
    journal = {Cell},
    author = {Venkataram, Sandeep and Dunn, Barbara and Li, Yuping and Agarwala, Atish and Chang, Jessica and Ebel, Emily R. and Geiler-Samerotte, Kerry and H{\'{e}}rissant, Lucas and Blundell, Jamie R. and Levy, Sasha F. and Fisher, Daniel S. and Sherlock, Gavin and Petrov, Dmitri A.},
    number = {6},
    pages = {1585--1596},
    volume = {166},
    doi = {10.1016/j.cell.2016.08.002},
    issn = {10974172}
}

@article{Sim2012,
    title = {{Development of a large snp genotyping array and generation of high-density genetic maps in tomato}},
    year = {2012},
    journal = {PLoS ONE},
    author = {Sim, Sung Chur and Durstewitz, Gregor and Plieske, Jörg and Wieseke, Ralf and Ganal, Martin W. and van Deynze, Allen and Hamilton, John P. and Buell, C. Robin and Causse, Mathilde and Wijeratne, Saranga and Francis, David M.},
    number = {7},
    volume = {7},
    doi = {10.1371/journal.pone.0040563},
    issn = {19326203},
    pmid = {22802968}
}

@article{Faure2020,
    title = {{DiMSum: An error model and pipeline for analyzing deep mutational scanning data and diagnosing common experimental pathologies}},
    year = {2020},
    journal = {Genome Biology},
    author = {Faure, Andre J. and Schmiedel, Jörn M. and Baeza-Centurion, Pablo and Lehner, Ben},
    number = {1},
    pages = {1--23},
    volume = {21},
    publisher = {Genome Biology},
    isbn = {1305902002091},
    doi = {10.1186/s13059-020-02091-3},
    issn = {1474760X},
    pmid = {32799905},
    keywords = {Bioconda, Bioinformatic pipeline, Deep mutational scanning, R package, Statistical model, Variant effect prediction}
}

@article{Botstein2003,
    title = {{Discovering genotypes underlying human phenotypes: past successes for mendelian disease, future approaches for complex disease.}},
    year = {2003},
    journal = {Nature genetics},
    author = {Botstein, David and Risch, Neil},
    number = {march},
    pages = {228--37},
    volume = {33 Suppl},
    url = {http://www.ncbi.nlm.nih.gov/pubmed/12610532},
    isbn = {1061-4036 (Print){\textbackslash}r1061-4036 (Linking)},
    doi = {10.1038/ng1090},
    issn = {1061-4036},
    pmid = {12610532},
    keywords = {Alleles, Chromosome Mapping, Cloning, Molecular, Genetic Diseases, Inborn, Genetic Diseases, Inborn: genetics, Genetic Diseases, Inborn: history, Genomics, Genomics: history, Genomics: trends, Genotype, History, 20th Century, History, 21st Century, Humans, Linkage Disequilibrium, Mutation, Phenotype, Polymorphism, Single Nucleotide}
}

@article{Huang2021,
    title = {{Dissecting dynamics and differences of selective pressures in the evolution of human pigmentation}},
    year = {2021},
    journal = {Biology Open},
    author = {Huang, Xin and Wang, Sijia and Jin, Li and He, Yungang},
    number = {2},
    pages = {bio.056523},
    volume = {10},
    isbn = {0000000299},
    doi = {10.1242/bio.056523},
    keywords = {complex traits, evolution, human, human pigmentation, natural selection, population genetics}
}

@article{Henn2015,
    title = {{Distance from sub-Saharan Africa predicts mutational load in diverse human genomes}},
    year = {2015},
    journal = {Proceedings of the National Academy of Sciences},
    author = {Henn, Brenna M. and Botigu{\'{e}}, Laura R. and Peischl, Stephan and Dupanloup, Isabelle and Lipatov, Mikhail and Maples, Brian K. and Martin, Alicia R. and Musharoff, Shaila and Cann, Howard and Snyder, Michael P. and Excoffier, Laurent and Kidd, Jeffrey M. and Bustamante, Carlos D.},
    pages = {201510805},
    url = {http://www.pnas.org/content/early/2015/12/22/1510805112.abstract},
    isbn = {1091-6490 (Electronic){\textbackslash}r0027-8424 (Linking)},
    doi = {10.1073/pnas.1510805112},
    issn = {0027-8424},
    pmid = {26712023}
}

@article{Peter2012,
    title = {{Distinguishing between Selective Sweeps from Standing Variation and from a De Novo Mutation}},
    year = {2012},
    journal = {PLoS Genetics},
    author = {Peter, Benjamin M. and Huerta-Sanchez, Emilia and Nielsen, Rasmus},
    number = {10},
    pages = {e1003011},
    volume = {8},
    isbn = {1553-7404 (Electronic){\textbackslash}r1553-7390 (Linking)},
    doi = {10.1371/journal.pgen.1003011},
    issn = {15537390},
    pmid = {23071458}
}

@article{Kassen2006,
    title = {{Distribution of fitness effects among beneficial mutations before selection in experimental populations of bacteria}},
    year = {2006},
    journal = {Nature Genetics},
    author = {Kassen, Rees and Bataillon, Thomas},
    number = {4},
    pages = {484--488},
    volume = {38},
    doi = {10.1038/ng1751},
    issn = {10614036},
    pmid = {16550173}
}

@article{Elena1998,
    title = {{Distribution of fitness effects caused by random insertion mutations in Escherichia coli.}},
    year = {1998},
    journal = {Genetica},
    author = {Elena, S F and Ekunwe, L and Hajela, N and Oden, S A and Lenski, R E},
    number = {1-6},
    pages = {349--58},
    volume = {102-103},
    url = {http://www.ncbi.nlm.nih.gov/pubmed/9720287},
    issn = {0016-6707},
    pmid = {9720287},
    keywords = {deleterious mutations, escherichia coli, fitness, insertion mutations, transposition}
}

@article{Brajesh2019,
    title = {{Distribution of fitness effects of mutations obtained from a simple genetic regulatory network model}},
    year = {2019},
    journal = {Scientific Reports},
    author = {Brajesh, R. G. and Dutta, Dibyendu and Saini, Supreet},
    number = {1},
    month = {12},
    volume = {9},
    publisher = {Nature Publishing Group},
    doi = {10.1038/s41598-019-46401-7},
    issn = {20452322}
}

@article{Dandage2017,
    title = {{dms2dfe: Comprehensive Workflow for Analysis of Deep Mutational Scanning Data}},
    year = {2017},
    journal = {The Journal of Open Source Software},
    author = {Dandage, Rohan and Chakraborty, Kausik},
    number = {20},
    pages = {362},
    volume = {2},
    doi = {10.21105/joss.00362},
    issn = {2475-9066}
}

@article{Balick2015,
    title = {{Dominance of Deleterious Alleles Controls the Response to a Population Bottleneck}},
    year = {2015},
    journal = {PLoS Genetics},
    author = {Balick, Daniel J. and Do, Ron and Cassa, Christopher A. and Reich, David and Sunyaev, Shamil R.},
    number = {8},
    pages = {1--23},
    volume = {11},
    isbn = {1553-7404 (Electronic){\textbackslash}r1553-7390 (Linking)},
    doi = {10.1371/journal.pgen.1005436},
    issn = {15537404},
    pmid = {26317225}
}

@article{Hunter2007,
    title = {{Drinking from the Fire Hose — Statistical Issues in Genomewide Association Studies}},
    year = {2007},
    journal = {New England Journal of Medicine},
    author = {Hunter, David J. and Kraft, Peter},
    number = {5},
    pages = {436--439},
    volume = {357},
    url = {http://www.nejm.org/doi/abs/10.1056/NEJMp078120},
    isbn = {9788578110796},
    doi = {10.1056/NEJMp078120},
    issn = {0028-4793},
    pmid = {17634446},
    arxivId = {arXiv:1011.1669v3}
}

@article{Sackton2007,
    title = {{Dynamic evolution of the innate immune system in Drosophila}},
    year = {2007},
    journal = {Nature Genetics},
    author = {Sackton, Timothy B. and Lazzaro, Brian P. and Schlenke, Todd A. and Evans, Jay D. and Hultmark, Dan and Clark, Andrew G.},
    number = {12},
    pages = {1461--1468},
    volume = {39},
    doi = {10.1038/ng.2007.60},
    issn = {10614036}
}

@article{Moyle2008,
    title = {{Ecological and evolutionary genomics in the wild tomatoes (Solanum Sect. Lycopersicon)}},
    year = {2008},
    journal = {Evolution},
    author = {Moyle, Leonie C.},
    number = {12},
    pages = {2995--3013},
    volume = {62},
    doi = {10.1111/j.1558-5646.2008.00487.x},
    issn = {00143820},
    keywords = {Abiotic, Adaptation, Natural selection, Reproductive isolation, Speciation, Tomato}
}

@article{Lalic2011,
    title = {{Effect of host species on the distribution of mutational fitness effects for an RNA virus}},
    year = {2011},
    journal = {PLoS Genetics},
    author = {Lali{\'{c}}, Jasna and Cuevas, José M. and Elena, Santiago F.},
    number = {11},
    volume = {7},
    doi = {10.1371/journal.pgen.1002378},
    issn = {15537390},
    pmid = {22125497}
}

@article{Baudry2003,
    title = {{Effect of misoriented sites on neutrality tests with outgroup}},
    year = {2003},
    journal = {Genetics},
    author = {Baudry, Emmanuelle and Depaulis, Frantz},
    number = {11},
    pages = {1619--1622},
    volume = {1622}
}

@article{Baudry2003b,
    title = {{Effect of misoriented sites on neutrality tests with outgroup}},
    year = {2003},
    journal = {Genetics},
    author = {Baudry, Emmanuelle and Depaulis, Frantz},
    number = {11},
    pages = {1619--1622},
    volume = {1622}
}

@article{Nakagawa2007,
    title = {{Effect size, confidence interval and statistical significance: A practical guide for biologists}},
    year = {2007},
    journal = {Biological Reviews},
    author = {Nakagawa, Shinichi and Cuthill, Innes C.},
    number = {4},
    pages = {591--605},
    volume = {82},
    isbn = {1464-7931},
    doi = {10.1111/j.1469-185X.2007.00027.x},
    issn = {14647931},
    pmid = {17944619},
    keywords = {Bonferroni correction, Confidence interval, Effect size, Effect statistic, Meta-analysis, Null hypothesis significance testing, Power analysis, Statistical significance, p value}
}

@article{Schrider2016,
    title = {{Effects of linked selective sweeps on demographic inference and model selection}},
    year = {2016},
    journal = {Genetics},
    author = {Schrider, Daniel R. and Shanku, Alexander G. and Kern, Andrew D.},
    number = {3},
    pages = {1207--1223},
    volume = {204},
    isbn = {7065420965},
    doi = {10.1534/genetics.116.190223},
    issn = {19432631},
    pmid = {27605051},
    keywords = {Demographic inference, Population genetics, Positive selection}
}

@article{Bataillon2014,
    title = {{Effects of new mutations on fitness: Insights from models and data}},
    year = {2014},
    journal = {Annals of the New York Academy of Sciences},
    author = {Bataillon, Thomas and Bailey, Susan F.},
    number = {1},
    pages = {76--92},
    volume = {1320},
    publisher = {Blackwell Publishing Inc.},
    doi = {10.1111/nyas.12460},
    issn = {17496632},
    keywords = {Distribution of fitness effects, Experimental evolution, Mutation, Mutational landscape models, Population genomics}
}

@article{Kamm2015,
    title = {{Efficient computation of the joint sample frequency spectra for multiple populations}},
    year = {2015},
    journal = {arXiv:1503.01133},
    author = {Kamm, John A. and Terhorst, Jonathan and Song, Yun S.},
    url = {http://arxiv.org/abs/1503.01133},
    arxivId = {1503.01133}
}

@article{Garud2016,
    title = {{Elevated linkage disequilibrium and signatures of soft sweeps are common in drosophila melanogaster}},
    year = {2016},
    journal = {Genetics},
    author = {Garud, Nandita R. and Petrov, Dmitri A.},
    number = {2},
    pages = {863--880},
    volume = {203},
    doi = {10.1534/genetics.115.184002},
    issn = {19432631},
    pmid = {27098909},
    keywords = {Demography, Drosophila melanogaster, Haplotype homozygosity, Linkage disequilibrium, Selection}
}

@article{Zerbino2018,
    title = {{Ensembl 2018}},
    year = {2018},
    journal = {Nucleic Acids Research},
    author = {Zerbino, Daniel R. and Achuthan, Premanand and Akanni, Wasiu and Amode, M. Ridwan and Barrell, Daniel and Bhai, Jyothish and Billis, Konstantinos and Cummins, Carla and Gall, Astrid and Gir{\'{o}}n, Carlos García and Gil, Laurent and Gordon, Leo and Haggerty, Leanne and Haskell, Erin and Hourlier, Thibaut and Izuogu, Osagie G. and Janacek, Sophie H. and Juettemann, Thomas and To, Jimmy Kiang and Laird, Matthew R. and Lavidas, Ilias and Liu, Zhicheng and Loveland, Jane E. and Maurel, Thomas and McLaren, William and Moore, Benjamin and Mudge, Jonathan and Murphy, Daniel N. and Newman, Victoria and Nuhn, Michael and Ogeh, Denye and Ong, Chuang Kee and Parker, Anne and Patricio, Mateus and Riat, Harpreet Singh and Schuilenburg, Helen and Sheppard, Dan and Sparrow, Helen and Taylor, Kieron and Thormann, Anja and Vullo, Alessandro and Walts, Brandon and Zadissa, Amonida and Frankish, Adam and Hunt, Sarah E. and Kostadima, Myrto and Langridge, Nicholas and Martin, Fergal J. and Muffato, Matthieu and Perry, Emily and Ruffier, Magali and Staines, Dan M. and Trevanion, Stephen J. and Aken, Bronwen L. and Cunningham, Fiona and Yates, Andrew and Flicek, Paul},
    number = {D1},
    pages = {D754-D761},
    volume = {46},
    isbn = {13624962 (Electronic)},
    doi = {10.1093/nar/gkx1098},
    issn = {13624962},
    pmid = {29155950}
}

@article{Cunningham2019,
    title = {{Ensembl 2019}},
    year = {2019},
    journal = {Nucleic Acids Research},
    author = {Cunningham, Fiona and Achuthan, Premanand and Akanni, Wasiu and Allen, James and Amode, M Ridwan and Armean, Irina M and Bennett, Ruth and Bhai, Jyothish and Billis, Konstantinos and Boddu, Sanjay and Cummins, Carla and Davidson, Claire and Dodiya, Kamalkumar Jayantilal and Gil, Laurent and Grego, Tiago and Haggerty, Leanne and Gall, Astrid and Garc, Carlos and Haskell, Erin and Hourlier, Thibaut and Izuogu, Osagie G and Janacek, Sophie H and Juettemann, Thomas and Kay, Mike and Laird, Matthew R and Lavidas, Ilias and Liu, Zhicheng and Marug, C and Loveland, Jane E and Maurel, Thomas and Mcmahon, Aoife C and Moore, Benjamin and Morales, Joannella and Mudge, Jonathan M and Nuhn, Michael and Ogeh, Denye and Parker, Anne and Parton, Andrew and Patricio, Mateus and Abdul, Ahamed Imran and Schmitt, Bianca M and Schuilenburg, Helen and Sheppard, Dan and Sparrow, Helen and Stapleton, Eloise and Szuba, Marek and Taylor, Kieron and Threadgold, Glen and Thormann, Anja and Vullo, Alessandro and Walts, Brandon and Winterbottom, Andrea and Zadissa, Amonida and Chakiachvili, Marc and Frankish, Adam and Hunt, Sarah E and Kostadima, Myrto and Langridge, Nick and Martin, Fergal J and Muffato, Matthieu and Perry, Emily and Ruffier, Magali and Staines, Daniel M and Trevanion, Stephen J and Aken, Bronwen L and Yates, Andrew D and Zerbino, Daniel R and Flicek, Paul},
    pages = {D745-D751},
    volume = {47},
    doi = {10.1093/nar/gky1113}
}

@article{Loewe2006,
    title = {{Estimating selection on nonsynonymous mutations}},
    year = {2006},
    journal = {Genetics},
    author = {Loewe, Laurence and Charlesworth, Brian and Bartolom{\'{e}}, Carolina and N{\"{o}}el, Véronique},
    number = {2},
    pages = {1079--1092},
    volume = {172},
    doi = {10.1534/genetics.105.047217},
    issn = {00166731},
    pmid = {16299397}
}

@article{Nakagome2016,
    title = {{Estimating the ages of selection signals from different epochs in human history}},
    year = {2016},
    journal = {Molecular Biology and Evolution},
    author = {Nakagome, Shigeki and Alkorta-Aranburu, Gorka and Amato, Roberto and Howie, Bryan and Peter, Benjamin M. and Hudson, Richard R. and Di Rienzo, Anna},
    number = {3},
    pages = {657--669},
    volume = {33},
    isbn = {9780874216561},
    doi = {10.1093/molbev/msv256},
    issn = {15371719},
    pmid = {25052830},
    arxivId = {arXiv:1011.1669v3},
    keywords = {approximate Bayesian computation, autoimmune disease, onset of selection, selective pressures}
}

@article{Piganeau2003,
    title = {{Estimating the distribution of fitness effects from DNA sequence data: Implications for the molecular clock}},
    year = {2003},
    journal = {Proceedings of the National Academy of Sciences of the United States of America},
    author = {Piganeau, Gwenaël and Eyre-Walker, Adam},
    number = {18},
    pages = {10335--10340},
    volume = {100},
    isbn = {1833064100},
    doi = {10.1073/pnas.1833064100},
    issn = {00278424},
    pmid = {12925735}
}

@article{Tamuri2012,
    title = {{Estimating the distribution of selection coefficients from phylogenetic data using sitewise mutation-selection models}},
    year = {2012},
    journal = {Genetics},
    author = {Tamuri, Asif U. and dos Reis, Mario and Goldstein, Richard a.},
    number = {3},
    pages = {1101--1115},
    volume = {190},
    doi = {10.1534/genetics.111.136432},
    issn = {00166731},
    pmid = {22209901}
}

@article{Nielsen2003,
    title = {{Estimating the distribution of selection coefficients from phylogenetic data with applications to mitochondrial and viral DNA}},
    year = {2003},
    journal = {Molecular Biology and Evolution},
    author = {Nielsen, Rasmus and Yang, Ziheng},
    number = {8},
    pages = {1231--1239},
    volume = {20},
    isbn = {0737-4038 (Print){\textbackslash}r0737-4038 (Linking)},
    doi = {10.1093/molbev/msg147},
    issn = {07374038},
    pmid = {12777508},
    keywords = {Maximum likelihood, Mitochondrial DNA, Neutral theory, Positive selection, Selection coefficients, dN/dS}
}

@article{Koufopanou2015,
    title = {{Estimating the Fitness Effects of New Mutations in the Wild Yeast Saccharomyces paradoxus}},
    year = {2015},
    journal = {Genome Biology and Evolution},
    author = {Koufopanou, Vassiliki and Lomas, Susan and Tsai, Isheng J. and Burt, Austin},
    number = {7},
    month = {7},
    pages = {1887--1895},
    volume = {7},
    publisher = {Oxford University Press},
    doi = {10.1093/gbe/evv112},
    issn = {17596653},
    keywords = {deleterious mutations, derived allele frequency, fitness effects of mutations, purifying selection}
}

@article{Henn2015a,
    title = {{Estimating the mutation load in human genomes}},
    year = {2015},
    journal = {Nature Publishing Group},
    author = {Henn, Brenna M and Botigu{\'{e}}, Laura R and Bustamante, Carlos D and Clark, Andrew G and Gravel, Simon},
    number = {6},
    pages = {1--11},
    volume = {16},
    publisher = {Nature Publishing Group},
    url = {http://dx.doi.org/10.1038/nrg3931%5Cnpapers2://publication/doi/10.1038/nrg3931},
    isbn = {1471-0056},
    doi = {10.1038/nrg3931},
    issn = {1471-0056},
    pmid = {25963372},
    arxivId = {Figures, S., 2010. Supplementary information. Nature, 1(c), pp.1–7. Available at: http://www.pubmedcentral.nih.gov/articlerender.fcgi?artid=3006164{\&}tool=pmcentrez{\&}rendertype=abstract.}
}

@article{Bons2018,
    title = {{Estimating the mutational fitness effects distribution during early HIV infection}},
    year = {2018},
    journal = {Virus Evolution},
    author = {Bons, Eva and Bertels, Frederic and Regoes, Roland R.},
    number = {2},
    pages = {1--11},
    volume = {4},
    doi = {10.1093/ve/vey029},
    issn = {20571577},
    keywords = {ABC-SMC, Computational model, Fitness effects distribution, HIV, Primary infection}
}

@article{Keightley2014,
    title = {{Estimation of the spontaneous mutation rate per nucleotide site in a Drosophila melanogaster full-sib family}},
    year = {2014},
    journal = {Genetics},
    author = {Keightley, Peter D. and Ness, Rob W. and Halligan, Daniel L. and Haddrill, Penelope R.},
    number = {1},
    pages = {313--320},
    volume = {196},
    isbn = {1943-2631; 0016-6731},
    doi = {10.1534/genetics.113.158758},
    issn = {19432631},
    pmid = {24214343}
}

@article{Mathew2015,
    title = {{Evaluating the ability of the pairwise joint site frequency spectrum to co-estimate selection and demography}},
    year = {2015},
    journal = {Frontiers in Genetics},
    author = {Mathew, Lisha A. and Jensen, Jeffrey D.},
    number = {Aug},
    pages = {268},
    volume = {6},
    doi = {10.3389/fgene.2015.00268},
    issn = {16648021},
    pmid = {26347771},
    keywords = {Genetic hitchhiking, Joint estimation, Joint site frequency spectrum, Positive selection, Selection and demography}
}

@article{Schluter2009,
    title = {{Evidence for ecological speciation and its alternative}},
    year = {2009},
    journal = {Science},
    author = {Schluter, Dolph},
    number = {February},
    pages = {737–741},
    volume = {323},
    isbn = {0036-8075},
    doi = {10.1126/science.1160006},
    issn = {0036-8075},
    pmid = {19197053}
}

@article{Veeramah2014,
    title = {{Evidence for increased levels of positive and negative selection on the X chromosome versus autosomes in humans}},
    year = {2014},
    journal = {Molecular Biology and Evolution},
    author = {Veeramah, Krishna R. and Gutenkunst, Ryan N. and Woerner, August E. and Watkins, Joseph C. and Hammer, Michael F.},
    number = {9},
    pages = {2267--2282},
    volume = {31},
    doi = {10.1093/molbev/msu166},
    issn = {15371719},
    pmid = {24830675},
    keywords = {Autosomes, Distribution of fitness effects, Humans, Positive selection, Purifying selection, X chromosome}
}

@article{Enard2018,
    title = {{Evidence that RNA Viruses Drove Adaptive Introgression between Neanderthals and Modern Humans}},
    year = {2018},
    journal = {Cell},
    author = {Enard, David and Petrov, Dmitri A.},
    number = {2},
    pages = {360--371},
    volume = {175},
    publisher = {Elsevier Inc.},
    url = {https://doi.org/10.1016/j.cell.2018.08.034},
    doi = {10.1016/j.cell.2018.08.034},
    issn = {10974172},
    keywords = {Neanderthals, RNA viruses, adaptive introgression}
}

@article{Eyre-Walker2010,
    title = {{Evolution in health and medicine Sackler colloquium: Genetic architecture of a complex trait and its implications for fitness and genome-wide association studies.}},
    year = {2010},
    journal = {Proc Natl Acad Sci U S A},
    author = {Eyre-Walker, Adam},
    pages = {1752--1756},
    volume = {107 Suppl },
    isbn = {1091-6490},
    doi = {10.1073/pnas.0906182107},
    issn = {1091-6490},
    pmid = {20133822},
    keywords = {Genetic Variation, Genome-Wide Association Study, Humans, Mutation, Selection, Genetic}
}

@article{Halpern1998a,
    title = {{Evolutionary distances for protein-coding sequences: modeling site-specific residue frequencies.}},
    year = {1998},
    journal = {Molecular biology and evolution},
    author = {Halpern, A L and Bruno, W J},
    number = {7},
    pages = {910--917},
    volume = {15},
    url = {http://eutils.ncbi.nlm.nih.gov/entrez/eutils/elink.fcgi?dbfrom=pubmed&id=9656490&retmode=ref&cmd=prlinks%5Cnpapers3://publication/uuid/AADEC6B9-9317-40EA-994F-F2E9EACFE5BE},
    isbn = {0737-4038 (Print){\textbackslash}n0737-4038 (Linking)},
    issn = {0737-4038},
    pmid = {9656490},
    keywords = {aaron l, address for correspondence and, and microbiology, de-, evolutionary distances, halpern, health sciences, lection, maximum likelihood, partment of molecular genetics, reprints, saturation, se-, site-specific frequencies, variable-rate models}
}

@article{Torgerson2009,
    title = {{Evolutionary processes acting on candidate cis-regulatory regions in humans inferred from patterns of polymorphism and divergence}},
    year = {2009},
    journal = {PLoS Genetics},
    author = {Torgerson, Dara G. and Boyko, Adam R. and Hernandez, Ryan D. and Indap, Amit and Hu, Xiaolan and White, Thomas J. and Sninsky, John J. and Cargill, Michele and Adams, Mark D. and Bustamante, Carlos D. and Clark, Andrew G.},
    number = {8},
    volume = {5},
    doi = {10.1371/journal.pgen.1000592},
    issn = {15537390},
    pmid = {19662163}
}

@article{Collins2015,
    title = {{Exceptional Opportunities in Medical Science: a view from the National Institutes of Health}},
    year = {2015},
    journal = {Journal of the American Medical Association},
    author = {Collins, Francis S},
    number = {2},
    pages = {131},
    volume = {313},
    url = {http://jama.jamanetwork.com/article.aspx?doi=10.1001/jama.2014.16736},
    isbn = {1538-3598 (Electronic){\textbackslash}r0098-7484 (Linking)},
    doi = {10.1001/jama.2014.16736},
    issn = {0098-7484},
    pmid = {25585318}
}

@article{Hsieh2017,
    title = {{Exome Sequencing Provides Evidence of Polygenic Adaptation to a Fat-Rich Animal Diet in Indigenous Siberian Populations}},
    year = {2017},
    journal = {Molecular Biology and Evolution},
    author = {Hsieh, PingHsun and Hallmark, Brian and Watkins, Joseph and Karafet, Tatiana M. and Osipova, Ludmila P. and Gutenkunst, Ryan N. and Hammer, Michael F.},
    number = {11},
    pages = {2913--2926},
    volume = {34},
    url = {http://academic.oup.com/mbe/article/34/11/2913/4098817},
    doi = {10.1093/molbev/msx226},
    issn = {0737-4038},
    keywords = {adaptation, diet, extreme climates, polygenic selection, siberia}
}

@article{Carbon2017,
    title = {{Expansion of the gene ontology knowledgebase and resources: The gene ontology consortium}},
    year = {2017},
    journal = {Nucleic Acids Research},
    author = {Carbon, S. and Dietze, H. and Lewis, S. E. and Mungall, C. J. and Munoz-Torres, M. C. and Basu, S. and Chisholm, R. L. and Dodson, R. J. and Fey, P. and Thomas, Paul D. and Mi, H. and Muruganujan, A. and Huang, X. and Poudel, S. and Hu, J. C. and Aleksander, S. A. and McIntosh, B. K. and Renfro, D. P. and Siegele, D. A. and Antonazzo, G. and Attrill, H. and Brown, N. H. and Marygold, S. J. and Mc-Quilton, P. and Ponting, L. and Millburn, G. H. and Rey, A. J. and Stefancsik, R. and Tweedie, S. and Falls, K. and Schroeder, A. J. and Courtot, M. and Osumi-Sutherland, D. and Parkinson, H. and Roncaglia, P. and Lovering, R. C. and Foulger, R. E. and Huntley, R. P. and Denny, P. and Campbell, N. H. and Kramarz, B. and Patel, S. and Buxton, J. L. and Umrao, Z. and Deng, A. T. and Alrohaif, H. and Mitchell, K. and Ratnaraj, F. and Omer, W. and Rodr{\'{i}}guez-L{\'{o}}pez, M. and C. Chibucos, M. and Giglio, M. and Nadendla, S. and Duesbury, M. J. and Koch, M. and Meldal, B. H.M. and Melidoni, A. and Porras, P. and Orchard, S. and Shrivastava, A. and Chang, H. Y. and Finn, R. D. and Fraser, M. and Mitchell, A. L. and Nuka, G. and Potter, S. and Rawlings, N. D. and Richardson, L. and Sangrador-Vegas, A. and Young, S. Y. and Blake, J. A. and Christie, K. R. and Dolan, M. E. and Drabkin, H. J. and Hill, D. P. and Ni, L. and Sitnikov, D. and Harris, M. A. and Hayles, J. and Oliver, S. G. and Rutherford, K. and Wood, V. and Bahler, J. and Lock, A. and De Pons, J. and Dwinell, M. and Shimoyama, M. and Laulederkind, S. and Hayman, G. T. and Tutaj, M. and Wang, S. J. and D'Eustachio, P. and Matthews, L. and Balhoff, J. P. and Balakrishnan, R. and Binkley, G. and Cherry, J. M. and Costanzo, M. C. and Engel, S. R. and Miyasato, S. R. and Nash, R. S. and Simison, M. and Skrzypek, M. S. and Weng, S. and Wong, E. D. and Feuermann, M. and Gaudet, P. and Berardini, T. Z. and Li, D. and Muller, B. and Reiser, L. and Huala, E. and Argasinska, J. and Arighi, C. and Auchincloss, A. and Axelsen, K. and Argoud-Puy, G. and Bateman, A. and Bely, B. and Blatter, M. C. and Bonilla, C. and Bougueleret, L. and Boutet, E. and Breuza, L. and Bridge, A. and Britto, R. and Hye- A-Bye, H. and Casals, C. and Cibrian-Uhalte, E. and Coudert, E. and Cusin, I. and Duek-Roggli, P. and Estreicher, A. and Famiglietti, L. and Gane, P. and Garmiri, P. and Georghiou, G. and Gos, A. and Gruaz-Gumowski, N. and Hatton-Ellis, E. and Hinz, U. and Holmes, A. and Hulo, C. and Jungo, F. and Keller, G. and Laiho, K. and Lemercier, P. and Lieberherr, D. and Mac- Dougall, A. and Magrane, M. and Martin, M. J. and Masson, P. and Natale, D. A. and O'Donovan, C. and Pedruzzi, I. and Pichler, K. and Poggioli, D. and Poux, S. and Rivoire, C. and Roechert, B. and Sawford, T. and Schneider, M. and Speretta, E. and Shypitsyna, A. and Stutz, A. and Sundaram, S. and Tognolli, M. and Wu, C. and Xenarios, I. and Yeh, L. S. and Chan, J. and Gao, S. and Howe, K. and Kishore, R. and Lee, R. and Li, Y. and Lomax, J. and Muller, H. M. and Raciti, D. and Van Auken, K. and Berriman, M. and Stein, Paul Kersey, L. and W. Sternberg, P. and Howe, D. and Westerfield, M.},
    number = {D1},
    pages = {D331-D338},
    volume = {45},
    isbn = {13624962 (Electronic)},
    doi = {10.1093/nar/gkw1108},
    issn = {13624962},
    pmid = {27899567}
}

@article{Lundin2018,
    title = {{Experimental determination and prediction of the fitness effects of random point mutations in the biosynthetic enzyme hisA}},
    year = {2018},
    journal = {Molecular Biology and Evolution},
    author = {Lundin, Erik and Tang, Po Cheng and Guy, Lionel and N{\"{a}}svall, Joakim and Andersson, Dan I.},
    number = {3},
    pages = {704--718},
    volume = {35},
    publisher = {Oxford University Press},
    doi = {10.1093/molbev/msx325},
    issn = {15371719},
    keywords = {Fitness, Hisa protein, Mutation, Salmonella enterica}
}

@article{Uricchio2018,
    title = {{Exploiting selection at linked sites to infer the rate and strength of adaptation}},
    year = {2018},
    journal = {Nat Ecol Evol},
    author = {Uricchio, Lawrence H. and Petrov, Dmitri A. and Enard, David},
    doi = {10.1101/427633}
}

@article{Uricchio2019b,
    title = {{Exploiting selection at linked sites to infer the rate and strength of adaptation}},
    year = {2019},
    journal = {Nature Ecology and Evolution},
    author = {Uricchio, Lawrence H. and Petrov, Dmitri A. and Enard, David},
    number = {6},
    pages = {977--984},
    volume = {3},
    publisher = {Springer US},
    url = {http://dx.doi.org/10.1038/s41559-019-0890-6},
    doi = {10.1038/s41559-019-0890-6},
    issn = {2397334X},
    pmid = {31061475}
}

@article{Ling2015,
    title = {{Extremely high genetic diversity in a single tumor points to prevalence of nonDarwinian cell evolution}},
    year = {2015},
    journal = {Proc Natl Acad Sci PNAS},
    author = {Ling, Shaoping and Hu, Zheng and Yang, Zuyu and Yang, Fang and Li, Yawei and Lin, Pei and Chen, Ke and Dong, Lili and Cao, Lihua and Tao, Yong and Hao, Lingtong and Chen, Qingjian and Gong, Qiang and Wu, Dafei and Li, Wenjie and Zhao, Wenming and Tian, Xiuyun and Hao, Chunyi and Hungate, Eric A and Catenacci, Daniel V T and Hudson, Richard R and Li, WenHsiung and Lu, Xuemei and Wu, ChungI},
    number = {5},
    pages = {64966505},
    volume = {47112},
    doi = {10.1073/pnas.1519556112/-/DCSupplemental.www.pnas.org/cgi/doi/10.1073/pnas.1519556112}
}

@article{Kong2010,
    title = {{Fine-scale recombination rate differences between sexes, populations and individuals}},
    year = {2010},
    journal = {Nature},
    author = {Kong, Augustine and Thorleifsson, Gudmar and Gudbjartsson, Daniel F. and Masson, Gisli and Sigurdsson, Asgeir and Jonasdottir, Aslaug and Walters, G. Bragi and Jonasdottir, Adalbjorg and Gylfason, Arnaldur and Kristinsson, Kari Th. and Gudjonsson, Sigurjon A. and Frigge, Michael L. and Helgason, Agnar and Thorsteinsdottir, Unnur and Stefansson, Kari},
    number = {7319},
    month = {10},
    pages = {1099--1103},
    volume = {467},
    doi = {10.1038/nature09525},
    issn = {0028-0836}
}

@article{Hietpas2012,
    title = {{Fitness analyses of all possible point mutations for regions of genes in yeast.}},
    year = {2012},
    journal = {Nature protocols},
    author = {Hietpas, Ryan and Roscoe, Benjamin and Jiang, Li and Bolon, Daniel N a},
    number = {7},
    month = {7},
    pages = {1382--96},
    volume = {7},
    publisher = {Nature Publishing Group},
    url = {http://www.pubmedcentral.nih.gov/articlerender.fcgi?artid=3509169&tool=pmcentrez&rendertype=abstract},
    doi = {10.1038/nprot.2012.069},
    issn = {1750-2799},
    pmid = {22722372},
    keywords = {Codon, Codon: genetics, Gene Library, Genes, Essential, Genes, Essential: genetics, Genes, Fungal, Genes, Fungal: genetics, Genetic Fitness, Genetic Fitness: genetics, Genetic Techniques, High-Throughput Nucleotide Sequencing, High-Throughput Nucleotide Sequencing: methods, Oligonucleotides, Oligonucleotides: genetics, Point Mutation, Point Mutation: genetics, Yeasts}
}

@article{Kraemer2017,
    title = {{Fitness change in relation to mutation number in spontaneous mutation accumulation lines of Chlamydomonas reinhardtii}},
    year = {2017},
    journal = {Evolution},
    author = {Kraemer, Susanne A. and B{\"{o}}ndel, Katharina B. and Ness, Robert W. and Keightley, Peter D. and Colegrave, Nick},
    number = {12},
    pages = {2918--2929},
    volume = {71},
    doi = {10.1111/evo.13360},
    issn = {15585646},
    pmid = {28884790},
    keywords = {Chlamydomonas, mutation accumulation, mutational effects, spontaneous mutations}
}

@article{Visscher2012,
    title = {{Five years of GWAS discovery}},
    year = {2012},
    journal = {American Journal of Human Genetics},
    author = {Visscher, Peter M. and Brown, Matthew A. and McCarthy, Mark I. and Yang, Jian},
    number = {1},
    pages = {7--24},
    volume = {90},
    publisher = {The American Society of Human Genetics},
    url = {http://dx.doi.org/10.1016/j.ajhg.2011.11.029},
    isbn = {1537-6605 (Electronic){\textbackslash}r0002-9297 (Linking)},
    doi = {10.1016/j.ajhg.2011.11.029},
    issn = {00029297},
    pmid = {22243964}
}

@article{Jamshidi2008,
    title = {{Formulating genome-scale kinetic models in the post-genome era.}},
    year = {2008},
    journal = {Molecular Systems Biology},
    author = {Jamshidi, Neema and Palsson, Bernhard Ø},
    number = {171},
    pages = {171},
    volume = {4},
    url = {http://eutils.ncbi.nlm.nih.gov/entrez/eutils/elink.fcgi?dbfrom=pubmed&id=18319723&retmode=ref&cmd=prlinks},
    isbn = {1744-4292 (Electronic)},
    doi = {10.1038/msb.2008.8},
    issn = {1744-4292},
    pmid = {18319723},
    keywords = {analysis, article distributed under the, biochemical network, creative commons attribution licence, duality, gradient, hierachical, terms of the, thermodynamics, this is an open-access, which permits}
}

@article{Messer2013a,
    title = {{Frequent adaptation and the McDonald-Kreitman test.}},
    year = {2013},
    journal = {Proceedings of the National Academy of Sciences of the United States of America},
    author = {Messer, Philipp W and Petrov, Dmitri a},
    number = {21},
    pages = {8615--20},
    volume = {110},
    url = {http://www.pubmedcentral.nih.gov/articlerender.fcgi?artid=3666677&tool=pmcentrez&rendertype=abstract},
    isbn = {1220835110},
    doi = {10.1073/pnas.1220835110},
    issn = {1091-6490},
    pmid = {23650353},
    keywords = {Animals, Genome, Human, Genome, Human: physiology, Genome-Wide Association Study, Humans, Models, Genetic, Mutation, Polymorphism, Genetic}
}

@article{Chen2020,
    title = {{From drift to draft: How much do beneficial mutations actually contribute to predictions of Ohta's slightly deleterious model of molecular evolution?}},
    year = {2020},
    journal = {Genetics},
    author = {Chen, Jun and Gl{\'{e}}min, Sylvain and Lascoux, Martin},
    number = {4},
    month = {2},
    pages = {1005--1018},
    volume = {214},
    url = {http://www.genetics.org/lookup/doi/10.1534/genetics.119.302869},
    doi = {10.1534/GENETICS.119.302869},
    issn = {19432631},
    pmid = {32015019},
    keywords = {Beneficial mutations, Distribution of fitness effects, Linked selection, Nearly neutral theory}
}

@article{Ozaki2002,
    title = {{Functional SNPs in the lymphotoxin-{$\alpha$} gene that are associated with susceptibility to myocardial infarction}},
    year = {2002},
    journal = {Nature Genetics},
    author = {Ozaki, Kouichi and Ohnishi, Yozo and Iida, Aritoshi and Sekine, Akihiko and Yamada, Ryo and Tsunoda, Tatsuhiko and Sato, Hiroshi and Sato, Hideyuki and Hori, Masatsugu and Nakamura, Yusuke and Tanaka, Toshihiro},
    number = {4},
    pages = {650--654},
    volume = {32},
    doi = {10.1038/ng1047},
    issn = {10614036},
    pmid = {12426569}
}

@article{Haynes2018,
    title = {{Gene annotation bias impedes biomedical research}},
    year = {2018},
    journal = {Scientific Reports},
    author = {Haynes, Winston A. and Tomczak, Aurelie and Khatri, Purvesh},
    number = {1},
    pages = {1--7},
    volume = {8},
    publisher = {Springer US},
    url = {http://dx.doi.org/10.1038/s41598-018-19333-x},
    doi = {10.1038/s41598-018-19333-x},
    issn = {20452322}
}

@article{Huber2018,
    title = {{Gene expression drives the evolution of dominance}},
    year = {2018},
    journal = {Nature Communications},
    author = {Huber, Christian D. and Durvasula, Arun and Hancock, Angela M. and Lohmueller, Kirk E.},
    number = {1},
    pages = {2750},
    volume = {9},
    publisher = {Springer US},
    url = {http://dx.doi.org/10.1038/s41467-018-05281-7},
    isbn = {4146701805},
    doi = {10.1038/s41467-018-05281-7},
    issn = {20411723}
}

@article{TheGeneOntologyConsortium2000,
    title = {{Gene Ontology: tool for the unification of biology}},
    year = {2000},
    journal = {Nat Genet},
    author = {{The Gene Ontology Consortium}},
    number = {1},
    pages = {25--29},
    volume = {25},
    publisher = {NIH Public Access},
    url = {http://www.ncbi.nlm.nih.gov/pmc/articles/PMC3037419/}
}

@incollection{Hudson1994,
    title = {{Gene trees with background selection}},
    year = {1994},
    booktitle = {Non-Neutral Evolution},
    author = {Hudson, Richard R. and Kaplan, Norman L.},
    editor = {Golding, Brian},
    pages = {140--153},
    publisher = {Springer US},
    url = {http://www.springerlink.com/index/10.1007/978-1-4615-2383-3%5Cnhttp://link.springer.com/10.1007/978-1-4615-2383-3%5Cnhttp://link.springer.com/chapter/10.1007/978-1-4615-2383-3_12},
    isbn = {978-0-412-05391-7},
    doi = {10.1007/978-1-4615-2383-3}
}

@article{Brown2015,
    title = {{Gene: a gene-centered information resource at NCBI}},
    year = {2015},
    journal = {Nucleic Acids Research},
    author = {Brown, Garth R. and Hem, Vichet and Katz, Kenneth S. and Ovetsky, Michael and Wallin, Craig and Ermolaeva, Olga and Tolstoy, Igor and Tatusova, Tatiana and Pruitt, Kim D. and Maglott, Donna R. and Murphy, Terence D.},
    number = {D1},
    pages = {D36-D42},
    volume = {43},
    isbn = {1362-4962 (Electronic){\textbackslash}r0305-1048 (Linking)},
    doi = {10.1093/nar/gku1055},
    issn = {13624962},
    pmid = {25355515}
}

@article{Timpson2018,
    title = {{Genetic architecture: The shape of the genetic contribution to human traits and disease}},
    year = {2018},
    journal = {Nature Reviews Genetics},
    author = {Timpson, Nicholas J. and Greenwood, Celia M.T. and Soranzo, Nicole and Lawson, Daniel J. and Richards, J. Brent},
    number = {2},
    pages = {110--124},
    volume = {19},
    publisher = {Nature Publishing Group},
    url = {http://dx.doi.org/10.1038/nrg.2017.101},
    doi = {10.1038/nrg.2017.101},
    issn = {14710064},
    pmid = {29225335}
}

@article{Chen2017,
    title = {{Genetic diversity and the efficacy of purifying selection across plant and animal species}},
    year = {2017},
    journal = {Molecular Biology and Evolution},
    author = {Chen, Jun and Gl{\'{e}}min, Sylvain and Lascoux, Martin},
    number = {6},
    pages = {1417--1428},
    volume = {34},
    doi = {10.1093/molbev/msx088},
    issn = {15371719},
    pmid = {28333215},
    keywords = {Distribution of fitness effects, Effective population size, Life history traits, Nearly neutral theory, Purifying selection}
}

@article{Stephan2010,
    title = {{Genetic hitchhiking versus background selection : the controversy and its implications}},
    year = {2010},
    author = {Stephan, Wolfgang},
    pages = {1245--1253},
    doi = {10.1098/rstb.2009.0278},
    keywords = {adaptation, background selection, genetic hitchhiking, in regions, of restricted recombination, reduction of nucleotide diversity, selective sweeps}
}

@article{Hirschhorn2005,
    title = {{Genome-wide association studies for common diseases and complex traits}},
    year = {2005},
    journal = {Nature reviews Genetics},
    author = {Hirschhorn, J N and Daly, M J},
    number = {2},
    pages = {95--108},
    volume = {6},
    url = {http://www.ncbi.nlm.nih.gov/entrez/query.fcgi?db=pubmed&cmd=Retrieve&dopt=AbstractPlus&list_uids=15716906},
    isbn = {1471-0056 (Print){\textbackslash}r1471-0056 (Linking)},
    doi = {10.1038/nrg1521},
    issn = {1471-0056},
    pmid = {15716906},
    keywords = {Animals, Genetic Predisposition to Disease, Genome, Humans, Linkage Disequilibrium, Multifactorial Inheritance, Quantitative Trait: Heritable, Sequence Analysis: DNA, Variation (Genetics)}
}

@article{McCarthyMarkI2008,
    title = {{Genome-wide association studies for complex traits: consensus , uncertainty and challenges}},
    year = {2008},
    journal = {Nature},
    author = {McCarthy, Mark I and Abecasis, G.R. and Cardon, L.R. and Goldstein, D.B. and Little, J. and Ioannidis, J.P.A. and Hirschhorn, J.N.},
    number = {May},
    pages = {356--369},
    volume = {9},
    isbn = {1471-0064 (Electronic){\textbackslash}r1471-0056 (Linking)},
    doi = {10.1038/nrg2344},
    issn = {1471-0064},
    pmid = {18398418}
}

@article{Giacomini2017,
    title = {{Genome-wide association studies of drug response and toxicity: An opportunity for genome medicine}},
    year = {2017},
    journal = {Nature Reviews Drug Discovery},
    author = {Giacomini, Kathleen M. and Yee, Sook Wah and Mushiroda, Taisei and Weinshilboum, Richard M. and Ratain, Mark J. and Kubo, Michiaki},
    pages = {70},
    volume = {16},
    publisher = {Nature Publishing Group},
    url = {http://dx.doi.org/10.1038/nrd.2016.234},
    isbn = {1474-1776},
    doi = {10.1038/nrd.2016.234},
    issn = {14741784},
    pmid = {27885282}
}

@article{Harold2009,
    title = {{Genome-wide association study identifies variants at CLU and PICALM associated with Alzheimer's disease}},
    year = {2009},
    journal = {Nature Genetics},
    author = {Harold, Denise and Abraham, Richard and Hollingworth, Paul and Sims, Rebecca and Gerrish, Amy and Hamshere, Marian L. and Pahwa, Jaspreet Singh and Moskvina, Valentina and Dowzell, Kimberley and Williams, Amy and Jones, Nicola and Thomas, Charlene and Stretton, Alexandra and Morgan, Angharad R. and Lovestone, Simon and Powell, John and Proitsi, Petroula and Lupton, Michelle K. and Brayne, Carol and Rubinsztein, David C. and Gill, Michael and Lawlor, Brian and Lynch, Aoibhinn and Morgan, Kevin and Brown, Kristelle S. and Passmore, Peter A. and Craig, David and McGuinness, Bernadette and Todd, Stephen and Holmes, Clive and Mann, David and Smith, A. David and Love, Seth and Kehoe, Patrick G. and Hardy, John and Mead, Simon and Fox, Nick and Rossor, Martin and Collinge, John and Maier, Wolfgang and Jessen, Frank and Sch{\"{u}}rmann, Britta and Heun, Reinhard and Van Den Bussche, Hendrik and Heuser, Isabella and Kornhuber, Johannes and Wiltfang, Jens and Dichgans, Martin and Dichgans, Martin and Fr{\"{o}}lich, Lutz and Hampel, Harald and H{\"{u}}ll, Michael and Rujescu, Dan and Goate, Alison M. and Kauwe, John S.K. and Cruchaga, Carlos and Nowotny, Petra and Morris, John C. and Mayo, Kevin and Sleegers, Kristel and Bettens, Karolien and Engelborghs, Sebastiaan and De Deyn, Peter P. and Van Broeckhoven, Christine and Livingston, Gill and Bass, Nicholas J. and Gurling, Hugh and McQuillin, Andrew and Gwilliam, Rhian and Deloukas, Panagiotis and Al-Chalabi, Ammar and Shaw, Christopher E. and Tsolaki, Magda and Singleton, Andrew B. and Guerreiro, Rita and M{\"{u}}hleisen, Thomas W. and N{\"{o}}then, Markus M. and Moebus, Susanne and J{\"{o}}ckel, Karl Heinz and Klopp, Norman and Wichmann, H. Erich and Carrasquillo, Minerva M. and Pankratz, V. Shane and Younkin, Steven G. and O'Donovan, Michael and Owen, Michael J. and Williams, Julie},
    number = {10},
    pages = {1088--1093},
    volume = {41},
    isbn = {1546-1718 (Electronic){\textbackslash}r1061-4036 (Linking)},
    doi = {10.1038/ng.440},
    issn = {15461718},
    pmid = {19734902}
}

@article{Burton2007,
    title = {{Genome-wide association study of 14,000 cases of seven common diseases and 3,000 shared controls}},
    year = {2007},
    journal = {Nature},
    author = {Burton, Paul R. and Clayton, David G. and Cardon, Lon R. and Craddock, Nick and Deloukas, Panos and Duncanson, Audrey and Kwiatkowski, Dominic P. and McCarthy, Mark I. and Ouwehand, Willem H. and Samani, Nilesh J. and Todd, John A. and Donnelly, Peter and Barrett, Jeffrey C. and Davison, Dan and Easton, Doug and Evans, David and Leung, Hin Tak and Marchini, Jonathan L. and Morris, Andrew P. and Spencer, Chris C.A. and Tobin, Martin D. and Attwood, Antony P. and Boorman, James P. and Cant, Barbara and Everson, Ursula and Hussey, Judith M. and Jolley, Jennifer D. and Knight, Alexandra S. and Koch, Kerstin and Meech, Elizabeth and Nutland, Sarah and Prowse, Christopher V. and Stevens, Helen E. and Taylor, Niall C. and Walters, Graham R. and Walker, Neil M. and Watkins, Nicholas A. and Winzer, Thilo and Jones, Richard W. and McArdle, Wendy L. and Ring, Susan M. and Strachan, David P. and Pembrey, Marcus and Breen, Gerome and St. Clair, David and Caesar, Sian and Gordon-Smith, Katherine and Jones, Lisa and Fraser, Christine and Green, Elaine K. and Grozeva, Detelina and Hamshere, Marian L. and Holmans, Peter A. and Jones, Ian R. and Kirov, George and Moskvina, Valentina and Nikolov, Ivan and O'Donovan, Michael C. and Owen, Michael J. and Collier, David A. and Elkin, Amanda and Farmer, Anne and Williamson, Richard and McGuffin, Peter and Young, Allan H. and Ferrier, I. Nicol and Ball, Stephen G. and Balmforth, Anthony J. and Barrett, Jennifer H. and Bishop, D. Timothy and Iles, Mark M. and Maqbool, Azhar and Yuldasheva, Nadira and Hall, Alistair S. and Braund, Peter S. and Dixon, Richard J. and Mangino, Massimo and Stevens, Suzanne and Thompson, John R. and Bredin, Francesca and Tremelling, Mark and Parkes, Miles and Drummond, Hazel and Lees, Charles W. and Nimmo, Elaine R. and Satsangi, Jack and Fisher, Sheila A. and Forbes, Alastair and Lewis, Cathryn M. and Onnie, Clive M. and Prescott, Natalie J. and Sanderson, Jeremy and Mathew, Christopher G. and Barbour, Jamie and Mohiuddin, M. Khalid and Todhunter, Catherine E. and Mansfield, John C. and Ahmad, Tariq and Cummings, Fraser R. and Jewell, Derek P. and Webster, John and Brown, Morris J. and Lathrop, G. Mark and Connell, John and Dominiczak, Anna and Braga Marcano, Carolina A. and Burke, Beverley and Dobson, Richard and Gungadoo, Johannie and Lee, Kate L. and Munroe, Patricia B. and Newhouse, Stephen J. and Onipinla, Abiodun and Wallace, Chris and Xue, Mingzhan and Caulfield, Mark and Farrall, Martin and Barton, Anne and Bruce, Ian N. and Donovan, Hannah and Eyre, Steve and Gilbert, Paul D. and Hider, Samantha L. and Hinks, Anne M. and John, Sally L. and Potter, Catherine and Silman, Alan J. and Symmons, Deborah P.M. and Thomson, Wendy and Worthington, Jane and Dunger, David B. and Widmer, Barry and Frayling, Timothy M. and Freathy, Rachel M. and Lango, Hana and Perry, John R.B. and Shields, Beverley M. and Weedon, Michael N. and Hattersley, Andrew T. and Hitman, Graham A. and Walker, Mark and Elliott, Kate S. and Groves, Christopher J. and Lindgren, Cecilia M. and Rayner, Nigel W. and Timpson, Nicholas J. and Zeggini, Eleftheria and Newport, Melanie and Sirugo, Giorgio and Lyons, Emily and Vannberg, Fredrik and Hill, Adrian V.S. and Bradbury, Linda A. and Farrar, Claire and Pointon, Jennifer J. and Wordsworth, Paul and Brown, Matthew A. and Franklyn, Jayne A. and Heward, Joanne M. and Simmonds, Matthew J. and Gough, Stephen C.L. and Seal, Sheila and Stratton, Michael R. and Rahman, Nazneen and Ban, Sclerosis Maria and Goris, An and Sawcer, Stephen J. and Compston, Alastair and Conway, David and Jallow, Muminatou and Rockett, Kirk A. and Bumpstead, Suzannah J. and Chaney, Amy and Downes, Kate and Ghori, Mohammed J.R. and Gwilliam, Rhian and Hunt, Sarah E. and Inouye, Michael and Keniry, Andrew and King, Emma and McGinnis, Ralph and Potter, Simon and Ravindrarajah, Rathi and Whittaker, Pamela and Widden, Claire and Withers, David and Cardin, Niall J. and Ferreira, Teresa and Pereira-Gale, Joanne and Hallgrimsd{\'{o}}ttir, Ingileif B. and Howie, Bryan N. and Spencer, Chris C.A. and Su, Zhan and Teo, Yik Ying and Vukcevic, Damjan and Bentley, David and Compston, Alistair},
    number = {7145},
    pages = {661--678},
    volume = {447},
    isbn = {0028-0836},
    doi = {10.1038/nature05911},
    issn = {14764687},
    pmid = {17554300},
    arxivId = {13960/t8jd4qr3m}
}

@article{White2013,
    title = {{Genome-wide Generation and Systematic Phenotyping of Knockout Mice Reveals New Roles for Many Genes}},
    year = {2013},
    journal = {Cell},
    author = {White, J K and Gerdin, A K and Karp, N A and Ryder, E and Buljan, M and Bussell, J N and Salisbury, J and Clare, S and Ingham, N J and Podrini, C and Houghton, R and Estabel, J and Bottomley, J R and Melvin, D G and Sunter, D and Adams, N C and Tannahill, D and Logan, D W and Macarthur, D G and Flint, J and Mahajan, V B and Tsang, S H and Smyth, I and Watt, F M and Skarnes, W C and Dougan, G and Adams, D J and Ramirez-Solis, R and Bradley, A and Steel, K P},
    number = {2},
    pages = {452--464},
    volume = {154},
    url = {http://www.ncbi.nlm.nih.gov/pubmed/23870131},
    isbn = {1097-4172 (Electronic){\textbackslash}r0092-8674 (Linking)},
    doi = {10.1016/j.cell.2013.06.022},
    issn = {00928674},
    pmid = {23870131}
}

@article{Hirschhorn2009,
    title = {{Genomewide association studies--illuminating biologic pathways.}},
    year = {2009},
    journal = {The New England journal of medicine},
    author = {Hirschhorn, Joel N},
    number = {17},
    pages = {1699--1701},
    volume = {360},
    isbn = {1533-4406 (Electronic){\textbackslash}r0028-4793 (Linking)},
    doi = {10.1056/NEJMp0808934},
    issn = {1533-4406},
    pmid = {19369661}
}

@article{Nosil2012,
    title = {{Genomic divergence during speciation: causes and consequences}},
    year = {2012},
    journal = {Philosophical Transactions of the Royal Society B: Biological Sciences},
    author = {Nosil, P. and Feder, J. L.},
    number = {1587},
    pages = {332--342},
    volume = {367},
    url = {http://rstb.royalsocietypublishing.org/cgi/doi/10.1098/rstb.2011.0263},
    doi = {10.1098/rstb.2011.0263},
    issn = {0962-8436},
    keywords = {ecology, gene flow, genomics, natural selection, recombination, speciation continuum}
}

@article{Cutter2013,
    title = {{Genomic signatures of selection at linked sites: unifying the disparity among species}},
    year = {2013},
    journal = {Nature Reviews Genetics},
    author = {Cutter, Asher D. and Payseur, Bret A.},
    number = {4},
    pages = {262--274},
    volume = {14},
    publisher = {Nature Publishing Group},
    url = {http://www.nature.com/doifinder/10.1038/nrg3425},
    isbn = {1471-0064 (Electronic){\textbackslash}r1471-0056 (Linking)},
    doi = {10.1038/nrg3425},
    issn = {1471-0056},
    pmid = {23478346},
    arxivId = {NIHMS150003}
}

@article{Langley2012,
    title = {{Genomic variation in natural populations of Drosophila melanogaster}},
    year = {2012},
    journal = {Genetics},
    author = {Langley, Charles H. and Stevens, Kristian and Cardeno, Charis and Lee, Yuh Chwen G. and Schrider, Daniel R. and Pool, John E. and Langley, Sasha A. and Suarez, Charlyn and Corbett-Detig, Russell B. and Kolaczkowski, Bryan and Fang, Shu and Nista, Phillip M. and Holloway, Alisha K. and Kern, Andrew D. and Dewey, Colin N. and Song, Yun S. and Hahn, Matthew W. and Begun, David J.},
    number = {2},
    pages = {533--598},
    volume = {192},
    doi = {10.1534/genetics.112.142018},
    issn = {00166731}
}

@article{Seehausen2014,
    title = {{Genomics and the origin of species}},
    year = {2014},
    journal = {Nature Reviews Genetics},
    author = {Seehausen, Ole and Butlin, Roger K. and Keller, Irene and Wagner, Catherine E. and Boughman, Janette W. and Hohenlohe, Paul A. and Peichel, Catherine L. and Saetre, Glenn-Peter and Bank, Claudia and Br{\"{a}}nnstr{\"{o}}m, Åke and Brelsford, Alan and Clarkson, Chris S. and Eroukhmanoff, Fabrice and Feder, Jeffrey L. and Fischer, Martin C. and Foote, Andrew D. and Franchini, Paolo and Jiggins, Chris D. and Jones, Felicity C. and Lindholm, Anna K. and Lucek, Kay and Maan, Martine E. and Marques, David A. and Martin, Simon H. and Matthews, Blake and Meier, Joana I. and M{\"{o}}st, Markus and Nachman, Michael W. and Nonaka, Etsuko and Rennison, Diana J. and Schwarzer, Julia and Watson, Eric T. and Westram, Anja M. and Widmer, Alex},
    number = {3},
    pages = {176--192},
    volume = {15},
    publisher = {Nature Publishing Group},
    url = {http://www.nature.com/doifinder/10.1038/nrg3644},
    doi = {10.1038/nrg3644},
    issn = {1471-0056}
}

@article{Remolina2012,
    title = {{Genomics of Life-History Evolution}},
    year = {2012},
    journal = {Evolution},
    author = {Remolina, Silvia C and Chang, Peter L and Leips, Jeff and Nuzhdin, Sergey V},
    pages = {3390--3403},
    isbn = {8506458447},
    doi = {10.5061/dryad.94pv0},
    keywords = {eukaryotes exhibit enormous diversity, even closely related populations, experimental, fecundity, in patterns of aging, other life-history traits, pleiotropy, quantitative genetics, roff 2002, selection, senescence, trade-offs}
}

@article{Wall2010,
    title = {{Genotator: a disease-agnostic tool for genetic annotation of disease.}},
    year = {2010},
    journal = {BMC medical genomics},
    author = {Wall, Dennis P and Pivovarov, Rimma and Tong, Mark and Jung, Jae-Yoon and Fusaro, Vincent A and DeLuca, Todd F and Tonellato, Peter J},
    number = {1},
    pages = {50},
    volume = {3},
    publisher = {BioMed Central Ltd},
    url = {http://www.biomedcentral.com/1755-8794/3/50},
    isbn = {1755-8794 (Electronic){\textbackslash}r1755-8794 (Linking)},
    doi = {10.1186/1755-8794-3-50},
    issn = {1755-8794},
    pmid = {21034472},
    keywords = {Algorithms, Alzheimer Disease, Alzheimer Disease: genetics, Child, Child Development Disorders, Pervasive, Child Development Disorders, Pervasive: genetics, Disease, Disease: genetics, Humans, Internet, Male, Molecular Sequence Annotation, Molecular Sequence Annotation: methods, Parkinson Disease, Parkinson Disease: genetics, Reproducibility of Results}
}

@article{Kondrashov1994,
    title = {{Genotype-environment interactions and the estimation of the genomic mutation rate in Drosohpila melanogaster}},
    year = {1994},
    journal = {Proceedings of the Royal Society B},
    author = {Kondrashov, Alexey S. and Houle, David},
    pages = {221--227},
    volume = {258}
}

@article{Feder2013,
    title = {{Geographic mode of speciation and genomic divergence}},
    year = {2013},
    journal = {Annual Review of Ecology, Evolution, and Systematics},
    author = {Feder, Jeffrey L. and Flaxman, Samuel M. and Egan, Scott P. and Comeault, Aaron A. and Nosil, Patrik},
    number = {1},
    pages = {73--97},
    volume = {44},
    url = {http://www.annualreviews.org/doi/abs/10.1146/annurev-ecolsys-110512-135825},
    doi = {10.1146/annurev-ecolsys-110512-135825},
    issn = {1543-592X},
    keywords = {allopatry, divergent selection, gene flow, genetic hitchhiking, genomics, population, secondary contact}
}

@article{Duarte2007,
    title = {{Global reconstruction of the human metabolic network based on genomic and bibliomic data}},
    year = {2007},
    journal = {Proceedings of the National Academy of Sciences of the United States of America},
    author = {Duarte, NC and Becker, Scott a},
    number = {6},
    pages = {1777--1782},
    volume = {104},
    url = {http://www.pnas.org/content/104/6/1777.short},
    isbn = {0610772104},
    doi = {10.1073/pnas.0610772104},
    issn = {0027-8424},
    pmid = {17267599}
}

@article{Zhen2021,
    title = {{Greater strength of selection and higher proportion of beneficial amino acid changing mutations in humans compared with mice and Drosophila melanogaster}},
    year = {2021},
    journal = {Genome Research},
    author = {Zhen, Ying and Huber, Christian D and Davies, Robert W and Lohmueller, Kirk E},
    number = {1},
    month = {11},
    pages = {110--120},
    volume = {31},
    doi = {10.1101/gr.256636.119},
    issn = {15495469},
    pmid = {33208456}
}

@article{MacArthur2014,
    title = {{Guidelines for investigating causality of sequence variants in human disease}},
    year = {2014},
    journal = {Nature},
    author = {MacArthur, D. G. and Manolio, T. A. and Dimmock, D. P. and Rehm, H. L. and Shendure, J. and Abecasis, G. R. and Adams, D. R. and Altman, R. B. and Antonarakis, S. E. and Ashley, E. A. and Barrett, J. C. and Biesecker, L. G. and Conrad, D. F. and Cooper, G. M. and Cox, N. J. and Daly, M. J. and Gerstein, M. B. and Goldstein, D. B. and Hirschhorn, J. N. and Leal, S. M. and Pennacchio, L. A. and Stamatoyannopoulos, J. A. and Sunyaev, S. R. and Valle, D. and Voight, B. F. and Winckler, W. and Gunter, C.},
    number = {7497},
    pages = {469--476},
    volume = {508},
    publisher = {Nature Publishing Group},
    url = {http://www.nature.com/nature/journal/v508/n7497/full/nature13127.html},
    isbn = {1476-4687 (Electronic){\textbackslash}r0028-0836 (Linking)},
    doi = {10.1038/nature13127},
    issn = {0028-0836},
    pmid = {24759409},
    arxivId = {NIHMS150003}
}

@article{NguyenBa2019,
    title = {{High-resolution lineage tracking reveals travelling wave of adaptation in laboratory yeast}},
    year = {2019},
    journal = {Nature},
    author = {Nguyen Ba, Alex N. and Cvijovi{\'{c}}, Ivana and Rojas Echenique, José I. and Lawrence, Katherine R. and Rego-Costa, Artur and Liu, Xianan and Levy, Sasha F. and Desai, Michael M.},
    number = {7783},
    pages = {494--499},
    volume = {575},
    publisher = {Springer US},
    url = {http://dx.doi.org/10.1038/s41586-019-1749-3},
    doi = {10.1038/s41586-019-1749-3},
    issn = {14764687}
}

@article{Kwasnieski2014,
    title = {{High-throughput functional testing of ENCODE segmentation predictions}},
    year = {2014},
    journal = {Genome Research},
    author = {Kwasnieski, Jamie C. and Fiore, Christopher and Chaudhari, Hemangi G. and Cohen, Barak A.},
    number = {10},
    pages = {1595--1602},
    volume = {24},
    doi = {10.1101/gr.173518.114},
    issn = {15495469},
    pmid = {25035418}
}

@article{Johnson2019,
    title = {{Higher fitness yeast genotypes are less robust to deleterious mutations}},
    year = {2019},
    journal = {Science},
    author = {Johnson, Milo S. and Martsul, Alena and Kryazhimskiy, Sergey and Desai, Michael M.},
    number = {October},
    pages = {490--493},
    volume = {493},
    doi = {10.1101/675314},
    issn = {0036-8075}
}

@article{Pearson2008,
    title = {{How to interpret a genome-wide association study.}},
    year = {2008},
    journal = {JAMA : the journal of the American Medical Association},
    author = {Pearson, Thomas a and Manolio, Teri A},
    number = {11},
    month = {3},
    pages = {1335--44},
    volume = {299},
    url = {http://www.ncbi.nlm.nih.gov/pubmed/18349094},
    doi = {10.1001/jama.299.11.1335},
    issn = {1538-3598},
    pmid = {18349094},
    keywords = {Genetic Research, Genetics, Genomics, Genotype, Humans, Medical, Patient Selection, Polymorphism, Quality Control, Research Design, Single Nucleotide, Terminology as Topic}
}

@article{DeWan2006,
    title = {{HTRA1 Promoter Polymorphism in Wet Age-Related Macular Degeneration}},
    year = {2006},
    journal = {Science},
    author = {DeWan, Andrew and Liu, Mugen and Hartman, Stephen and Zhang, Samuel Shao-Min and Liu, David T. L. and Zhao, Connie and Tam, Pancy O. S. and Chan, Wai Man and Lam, Dennis S. C. and Snyder, Michael and Barnstable, Colin and Pang, Chi Pui and Hoh, Josephine},
    pages = {989--992},
    volume = {314}
}

@article{Martin2017,
    title = {{Human Demographic History Impacts Genetic Risk Prediction across Diverse Populations}},
    year = {2017},
    journal = {The American Journal of Human Genetics},
    author = {Martin, Alicia R. and Gignoux, Christopher R. and Walters, Raymond K. and Wojcik, Genevieve L. and Neale, Benjamin M. and Gravel, Simon and Daly, Mark J. and Bustamante, Carlos D. and Kenny, Eimear E.},
    number = {4},
    pages = {635--649},
    volume = {100},
    publisher = {ElsevierCompany.},
    url = {http://linkinghub.elsevier.com/retrieve/pii/S0002929717301076},
    doi = {10.1016/j.ajhg.2017.03.004},
    issn = {00029297},
    pmid = {28366442}
}

@article{Pond2005,
    title = {{HyPhy: hypothesis testing using phylogenies.}},
    year = {2005},
    journal = {Bioinformatics},
    author = {Pond, Sergei L Kosakovsky and Frost, Simon D W and Muse, Spencer V},
    number = {5},
    pages = {676--9},
    volume = {21},
    isbn = {1367-4803 (Print){\textbackslash}r1367-4803 (Linking)},
    doi = {10.1093/bioinformatics/bti079},
    issn = {13674803},
    pmid = {15509596}
}

@article{Roy2010,
    title = {{Identification of Functional Elements and Regulatory Circuits by Drosophila modENCODE}},
    year = {2010},
    journal = {Science},
    author = {Roy, Sushmita and Ernst, Jason and Kharchenko, Peter V and Kheradpour, Pouya and Negre, Nicolas and Eaton, Matthew L and Landolin, Jane M and Bristow, Christopher A and Ma, Lijia and Lin, Michael F and Washietl, Stefan and Arshinoff, Bradley I and Ay, Ferhat and Meyer, Patrick E and Robine, Nicolas and Washington, Nicole L and Di Stefano, Luisa and Berezikov, Eugene and Brown, Christopher D and Candeias, Rogerio and Carlson, Joseph W and Carr, Adrian and Jungreis, Irwin and Marbach, Daniel and Sealfon, Rachel and Tolstorukov, Michael Y and Will, Sebastian and Alekseyenko, Artyom A and Artieri, Carlo and Booth, Benjamin W and Brooks, Angela N and Dai, Qi and Davis, Carrie A and Duff, Michael O and Feng, Xin and Gorchakov, Andrey A and Gu, Tingting and Henikoff, Jorja G and Kapranov, Philipp and Li, Renhua and MacAlpine, Heather K and Malone, John and Minoda, Aki and Nordman, Jared and Okamura, Katsutomo and Perry, Marc and Powell, Sara K and Riddle, Nicole C and Sakai, Akiko and Samsonova, Anastasia and Sandler, Jeremy E and Schwartz, Yuri B and Sher, Noa and Spokony, Rebecca and Sturgill, David and van Baren, Marijke and Wan, Kenneth H and Yang, Li and Yu, Charles and Feingold, Elise and Good, Peter and Guyer, Mark and Lowdon, Rebecca and Ahmad, Kami and Andrews, Justen and Berger, Bonnie and Brenner, Steven E and Brent, Michael R and Cherbas, Lucy and Elgin, Sarah C R and Gingeras, Thomas R and Grossman, Robert and Hoskins, Roger A and Kaufman, Thomas C and Kent, William and Kuroda, Mitzi I and Orr-Weaver, Terry and Perrimon, Norbert and Pirrotta, Vincenzo and Posakony, James W and Ren, Bing and Russell, Steven and Cherbas, Peter and Graveley, Brenton R and Lewis, Suzanna and Micklem, Gos and Oliver, Brian and Park, Peter J and Celniker, Susan E and Henikoff, Steven and Karpen, Gary H and Lai, Eric C and MacAlpine, David M and Stein, Lincoln D and White, Kevin P and Kellis, Manolis},
    number = {6012},
    pages = {1787},
    volume = {330},
    url = {http://science.sciencemag.org/content/330/6012/1787.abstract},
    doi = {10.1126/science.1198374},
    issn = {1095-9203},
    pmid = {21177974}
}

@article{Williams2016,
    title = {{Identification of neutral tumor evolution across cancer types}},
    year = {2016},
    journal = {Nature Genetics},
    author = {Williams, Marc J and Werner, Benjamin and Barnes, Chris P and Graham, Trevor A and Sottoriva, Andrea},
    number = {3},
    month = {1},
    pages = {238--244},
    volume = {48},
    publisher = {Nature Research},
    url = {http://www.nature.com/doifinder/10.1038/ng.3489},
    doi = {10.1038/ng.3489},
    issn = {1061-4036}
}

@article{Tamuri2009,
    title = {{Identifying changes in selective constraints: host shifts in influenza.}},
    year = {2009},
    journal = {PLoS computational biology},
    author = {Tamuri, Asif U and Dos Reis, Mario and Hay, Alan J and Goldstein, Richard a},
    number = {11},
    pages = {e1000564},
    volume = {5},
    url = {http://www.pubmedcentral.nih.gov/articlerender.fcgi?artid=2770840&tool=pmcentrez&rendertype=abstract},
    doi = {10.1371/journal.pcbi.1000564},
    issn = {1553-7358},
    pmid = {19911053},
    keywords = {Animals, Anseriformes, Computational Biology, Computational Biology: methods, Genetic Drift, Host-Pathogen Interactions, Host-Pathogen Interactions: genetics, Humans, Influenza A virus, Influenza A virus: genetics, Influenza A virus: pathogenicity, Models, Genetic, Phylogeny, Selection, Genetic, Sequence Analysis, Protein}
}

@article{Teng2015,
    title = {{IL-12 and IL-23 cytokines: From discovery to targeted therapies for immune-mediated inflammatory diseases}},
    year = {2015},
    journal = {Nature Medicine},
    author = {Teng, Michele W.L. and Bowman, Edward P. and McElwee, Joshua J. and Smyth, Mark J. and Casanova, Jean Laurent and Cooper, Andrea M. and Cua, Daniel J.},
    number = {7},
    pages = {719--729},
    volume = {21},
    isbn = {1078-8956},
    doi = {10.1038/nm.3895},
    issn = {1546170X},
    pmid = {26121196}
}

@article{Murga-Moreno2019,
    title = {{IMKT: The integrative McDonald and Kreitman test}},
    year = {2019},
    journal = {Nucleic Acids Research},
    author = {Murga-Moreno, Jesús and Coronado-Zamora, Marta and Hervas, Sergi and Casillas, Sònia and Barbadilla, Antonio},
    number = {W1},
    pages = {W283-W288},
    volume = {47},
    doi = {10.1093/nar/gkz372},
    issn = {13624962},
    pmid = {31081014}
}

@article{Mattila2019,
    title = {{Impact of demography on linked selection in two outcrossing Brassicaceae species}},
    year = {2019},
    journal = {Ecology and Evolution},
    author = {Mattila, Tiina M. and Laenen, Benjamin and Horvath, Robert and H{\"{a}}m{\"{a}}l{\"{a}}, Tuomas and Savolainen, Outi and Slotte, Tanja},
    number = {17},
    pages = {9532--9545},
    volume = {9},
    doi = {10.1002/ece3.5463},
    issn = {20457758},
    keywords = {demography, distribution of fitness effects, linked selection, neutral genetic diversity, purifying selection, recombination}
}

@article{Castellano2019a,
    title = {{Impact of Mutation Rate and Selection at Linked Sites on DNA Variation across the Genomes of Humans and Other Homininae}},
    year = {2019},
    journal = {Genome Biology and Evolution},
    author = {Castellano, David and Eyre-Walker, Adam and Munch, Kasper},
    number = {1},
    pages = {3550--3561},
    volume = {12},
    doi = {10.1093/gbe/evz215},
    issn = {17596653},
    pmid = {31596481},
    keywords = {gene density, genetic diversity, great apes, purifying selection, recombination rate}
}

@article{Bender1994,
    title = {{Improving undergraduate biology education in a large research university.}},
    year = {1994},
    journal = {Molecular biology of the cell},
    author = {Bender, C and Ward, S and Wells, M A},
    number = {2},
    pages = {129--34},
    volume = {5},
    url = {http://www.pubmedcentral.nih.gov/articlerender.fcgi?artid=301019&tool=pmcentrez&rendertype=abstract},
    issn = {1059-1524},
    pmid = {8018999},
    keywords = {Adult, Biology, Biology: education, Faculty, Humans, Minority Groups, Program Evaluation, Research, Research: education, Students, Universities, Universities: organization {\&} administration}
}

@unpublished{Semega2017,
    title = {{Income and Poverty in the United States: 2016}},
    year = {2017},
    booktitle = {Current Population Reports},
    author = {Semega, Jessica L. and Fontenot, Kayla R. and Kollar, Melissa A.},
    number = {September},
    series = {Current Population Reports},
    institution = {U.S. Census Bereau},
    address = {Washington, D.C.},
    doi = {Retrieved from http://www.census.gov/content/dam/Census/library/publications/2016/demo/p60-256.pdf},
    keywords = {Current Population Reports, U.S. Census Bureau}
}

@article{Tataru2017,
    title = {{Inference of distribution of fitness effects and proportion of adaptive substitutions from polymorphism data}},
    year = {2017},
    journal = {Genetics},
    author = {Tataru, Paula and Mollion, Maéva and Gl{\'{e}}min, Sylvain and Bataillon, Thomas},
    number = {3},
    month = {11},
    pages = {1103--1119},
    volume = {207},
    publisher = {Genetics Society of America},
    doi = {10.1534/genetics.117.300323},
    issn = {19432631},
    keywords = {Beneficial mutations, Distribution of fitness effects, Poisson random field, Polymorphism and divergence data, Rate of adaptive molecular evolution}
}

@article{Kim2017,
    title = {{Inference of the distribution of selection coefficients for new nonsynonymous mutations using large samples}},
    year = {2017},
    journal = {Genetics},
    author = {Kim, Bernard Y and Huber, Christian D and Lohmueller, Kirk E},
    number = {1},
    pages = {345--361},
    volume = {206},
    url = {https://doi.org/10.1534/genetics.116.197145}
}

@article{Ragsdale2017,
    title = {{Inferring demographic history using two-locus statistics}},
    year = {2017},
    journal = {Genetics},
    author = {Ragsdale, Aaron P and Gutenkunst, Ryan N.},
    pages = {1037},
    volume = {206}
}

@article{Booker2020,
    title = {{Inferring parameters of the distribution of fitness effects of new mutations when beneficial mutations are strongly advantageous and rare}},
    year = {2020},
    journal = {G3: Genes, Genomes, Genetics},
    author = {Booker, Tom R.},
    number = {7},
    pages = {2317--2326},
    volume = {10},
    doi = {10.1534/g3.120.401052},
    issn = {21601836},
    pmid = {32371451},
    keywords = {Adaptation, Beneficial mutations, Distribution of fitness effects, Population genetics}
}

@article{Keightley2016,
    title = {{Inferring the frequency spectrum of derived variants to quantify adaptive molecular evolution in protein-coding genes of Drosophila melanogaster}},
    year = {2016},
    journal = {Genetics},
    author = {Keightley, Peter D. and Campos, José L. and Booker, Tomr and Charlesworth, Brian},
    number = {2},
    pages = {975--984},
    volume = {203},
    isbn = {1943-2631 (Electronic)
0016-6731 (Linking)},
    doi = {10.1534/genetics.116.188102},
    issn = {19432631},
    pmid = {27098912},
    keywords = {Adaptation, Distribution of fitness effects, Drosophila, Site frequency spectrum (SFS)}
}

@article{Jouganous2017,
    title = {{Inferring the Joint Demographic History of Multiple Populations : Beyond the Diffusion Approximation .}},
    year = {2017},
    journal = {Genetics},
    author = {Jouganous, Julien and Long, Will and Ragsdale, Aaron P. and Gravel, Simon}
}

@article{Gutenkunst2009,
    title = {{Inferring the joint demographic history of multiple populations from multidimensional SNP frequency data}},
    year = {2009},
    journal = {PLoS Genetics},
    author = {Gutenkunst, Ryan N and Hernandez, Ryan D and Williamson, Scott H and Bustamante, Carlos D},
    editor = {McVean, Gil},
    number = {10},
    month = {10},
    pages = {e1000695},
    volume = {5},
    publisher = {Public Library of Science},
    url = {http://dx.plos.org/10.1371/journal.pgen.1000695},
    doi = {10.1371/journal.pgen.1000695},
    issn = {1553-7404},
    pmid = {19851460},
    keywords = {Africa, Ancient, Asia, Continental Population Groups, Continental Population Groups: genetics, Continental Population Groups: history, Demography, Europe, Evolution, Gene Frequency, Genetic, History, Humans, Models, Molecular, Polymorphism, Single Nucleotide}
}

@article{Keightley2018,
    title = {{Inferring the probability of the derived vs. The ancestral allelic state at a polymorphic site}},
    year = {2018},
    journal = {Genetics},
    author = {Keightley, Peter D. and Jackson, Benjamin C.},
    number = {3},
    month = {7},
    pages = {897--906},
    volume = {209},
    publisher = {Genetics Society of America},
    doi = {10.1534/genetics.118.301120},
    issn = {19432631},
    keywords = {Ancestral allele, Derived allele, Misinference, Nucleotide polymorphism, Parsimony, Unfolded site frequency spectrum}
}

@article{RoadmapEpigenomicsConsortium2015,
    title = {{Integrative analysis of 111 reference human epigenomes}},
    year = {2015},
    journal = {Nature},
    author = {{Roadmap Epigenomics Consortium} and Kundaje, Anshul and Meuleman, Wouter and Ernst, Jason and Bilenky, Misha and Yen, Angela and Heravi-Moussavi, Alireza and Kheradpour, Pouya and Zhang, Zhizhuo and Wang, Jianrong and Ziller, Michael J. and Amin, Viren and Whitaker, John W. and Schultz, Matthew D. and Ward, Lucas D. and Sarkar, Abhishek and Quon, Gerald and Sandstrom, Richard S. and Eaton, Matthew L. and Wu, Yi Chieh and Pfenning, Andreas R. and Wang, Xinchen and Claussnitzer, Melina and Liu, Yaping and Coarfa, Cristian and Harris, R. Alan and Shoresh, Noam and Epstein, Charles B. and Gjoneska, Elizabeta and Leung, Danny and Xie, Wei and Hawkins, R. David and Lister, Ryan and Hong, Chibo and Gascard, Philippe and Mungall, Andrew J. and Moore, Richard and Chuah, Eric and Tam, Angela and Canfield, Theresa K. and Hansen, R. Scott and Kaul, Rajinder and Sabo, Peter J. and Bansal, Mukul S. and Carles, Annaick and Dixon, Jesse R. and Farh, Kai How and Feizi, Soheil and Karlic, Rosa and Kim, Ah Ram and Kulkarni, Ashwinikumar and Li, Daofeng and Lowdon, Rebecca and Elliott, Ginell and Mercer, Tim R. and Neph, Shane J. and Onuchic, Vitor and Polak, Paz and Rajagopal, Nisha and Ray, Pradipta and Sallari, Richard C. and Siebenthall, Kyle T. and Sinnott-Armstrong, Nicholas A. and Stevens, Michael and Thurman, Robert E. and Wu, Jie and Zhang, Bo and Zhou, Xin and Beaudet, Arthur E. and Boyer, Laurie A. and De Jager, Philip L. and Farnham, Peggy J. and Fisher, Susan J. and Haussler, David and Jones, Steven J.M. and Li, Wei and Marra, Marco A. and McManus, Michael T. and Sunyaev, Shamil and Thomson, James A. and Tlsty, Thea D. and Tsai, Li Huei and Wang, Wei and Waterland, Robert A. and Zhang, Michael Q. and Chadwick, Lisa H. and Bernstein, Bradley E. and Costello, Joseph F. and Ecker, Joseph R. and Hirst, Martin and Meissner, Alexander and Milosavljevic, Aleksandar and Ren, Bing and Stamatoyannopoulos, John A. and Wang, Ting and Kellis, Manolis},
    number = {7539},
    pages = {317--329},
    volume = {518},
    isbn = {14764687 (Electronic)},
    doi = {10.1038/nature14248},
    issn = {14764687},
    pmid = {25693563}
}

@article{Karczewski2018,
    title = {{Integrative omics for health and disease}},
    year = {2018},
    journal = {Nature Reviews Genetics},
    author = {Karczewski, Konrad J. and Snyder, Michael P.},
    publisher = {Nature Publishing Group},
    url = {http://www.nature.com/doifinder/10.1038/nrg.2018.4},
    doi = {10.1038/nrg.2018.4},
    issn = {1471-0056}
}

@article{Wilkening2009,
    title = {{Is there still a need for candidate gene approaches in the era of genome-wide association studies?}},
    year = {2009},
    journal = {Genomics},
    author = {Wilkening, Stefan and Chen, Bowang and Bermejo, Justo Lorenzo and Canzian, Federico},
    number = {5},
    pages = {415--419},
    volume = {93},
    publisher = {Elsevier Inc.},
    url = {http://dx.doi.org/10.1016/j.ygeno.2008.12.011},
    isbn = {08887543},
    doi = {10.1016/j.ygeno.2008.12.011},
    issn = {08887543},
    pmid = {19162167},
    keywords = {Affymetrix, Candidate genes, Coverage, Genome-wide association studies, Illumina, Microarrays, Single nucleotide polymorphisms, Whole genome}
}

@article{Li2012a,
    title = {{Joint analysis of demography and selection in population genetics: Where do we stand and where could we go?}},
    year = {2012},
    journal = {Molecular Ecology},
    author = {Li, Junrui and Li, Haipeng and Jakobsson, Mattias and Li, Sen and Sj{\"{O}}din, Per and Lascoux, Martin},
    number = {1},
    pages = {28--44},
    volume = {21},
    isbn = {1365-294X (Electronic) 0962-1083 (Linking)},
    doi = {10.1111/j.1365-294X.2011.05308.x},
    issn = {09621083},
    pmid = {21999307},
    keywords = {contemporary evolution, ecological genetics, population genetics-empirical, population genetics-theoretical}
}

@article{Kim2000,
    title = {{Joint Effects of Genetic Hitchhiking and Background Selection on Neutral Variation}},
    year = {2000},
    author = {Kim, Yuseob and Stephan, Wolfgang},
    number = {1994}
}

@article{Keightley2007,
    title = {{Joint inference of the distribution of fitness effects of deleterious mutations and population demography based on nucleotide polymorphism frequencies.}},
    year = {2007},
    journal = {Genetics},
    author = {Keightley, Peter D and Eyre-Walker, Adam},
    number = {4},
    month = {12},
    pages = {2251--61},
    volume = {177},
    url = {http://www.pubmedcentral.nih.gov/articlerender.fcgi?artid=2219502&tool=pmcentrez&rendertype=abstract},
    doi = {10.1534/genetics.107.080663},
    issn = {0016-6731},
    pmid = {18073430},
    keywords = {Amino Acid Substitution, Animals, Demography, Drosophila, Drosophila: genetics, Gene Frequency, Humans, Likelihood Functions, Mutation, Mutation, Missense, Polymorphism, Genetic, Selection, Genetic}
}

@article{Grueneberg2008,
    title = {{Kinase requirements in human cells: I. Comparing kinase requirements across various cell types.}},
    year = {2008},
    journal = {Proceedings of the National Academy of Sciences of the United States of America},
    author = {Grueneberg, Dorre A and Degot, Sebastien and Pearlberg, Joseph and Li, Wenliang and Davies, Joan E and Baldwin, Amy and Endege, Wilson and Doench, John and Sawyer, Jacqueline and Hu, Yanhui and Boyce, Frederick and Xian, Jun and Munger, Karl and Harlow, Ed},
    number = {43},
    pages = {16472--7},
    volume = {105},
    url = {http://www.pnas.org/content/105/43/16472},
    isbn = {1091-6490 (Electronic){\textbackslash}r0027-8424 (Linking)},
    doi = {10.1073/pnas.0808019105},
    issn = {1091-6490},
    pmid = {18948591},
    keywords = {Cell Line, Tumor, Cell Proliferation, Cell Survival, Cells, Cells, Cultured, Cells: cytology, Cells: enzymology, Gene Silencing, Humans, Phosphotransferases, Phosphotransferases: analysis, Phosphotransferases: genetics, Phosphotransferases: physiology, RNA, Small Interfering}
}

@article{Taylor2019,
    title = {{Large-effect flowering time mutations reveal conditionally adaptive paths through fitness landscapes in Arabidopsis thaliana}},
    year = {2019},
    journal = {Proceedings of the National Academy of Sciences of the United States of America},
    author = {Taylor, Mark A. and Wilczek, Amity M. and Roe, Judith L. and Welch, Stephen M. and Runcie, Daniel E. and Cooper, Martha D. and Schmitt, Johanna},
    number = {36},
    month = {9},
    pages = {17890--17899},
    volume = {116},
    publisher = {National Academy of Sciences},
    doi = {10.1073/pnas.1902731116},
    issn = {10916490},
    keywords = {Branching, Fitness landscape, Flowering time, Mutation, Natural selection}
}

@article{Pfeiffer2009,
    title = {{Large-scale assessment of the effect of popularity on the reliability of research}},
    year = {2009},
    journal = {PLoS ONE},
    author = {Pfeiffer, Thomas and Hoffmann, Robert},
    number = {6},
    pages = {4--7},
    volume = {4},
    doi = {10.1371/journal.pone.0005996},
    issn = {19326203},
    pmid = {19551148}
}

@article{Schlenke2005,
    title = {{Linkage disequilibrium and recent selection at three immunity receptor loci in Drosophila simulans}},
    year = {2005},
    journal = {Genetics},
    author = {Schlenke, Todd A. and Begun, David J.},
    number = {4},
    pages = {2013--2022},
    volume = {169},
    doi = {10.1534/genetics.104.035337},
    issn = {00166731}
}

@article{Pennings2014,
    title = {{Loss and Recovery of Genetic Diversity in Adapting Populations of HIV}},
    year = {2014},
    journal = {PLoS Genetics},
    author = {Pennings, Pleuni S. and Kryazhimskiy, Sergey and Wakeley, John},
    number = {1},
    pages = {e1004000},
    volume = {10},
    isbn = {1553-7404 (Electronic){\textbackslash}r1553-7390 (Linking)},
    doi = {10.1371/journal.pgen.1004000},
    issn = {15537390},
    pmid = {24465214},
    arxivId = {1303.3666}
}

@article{Couzin-Frankel2010,
    title = {{Major heart disease genes prove elusive.}},
    year = {2010},
    journal = {Science (New York, N.Y.)},
    author = {Couzin-Frankel, Jennifer},
    number = {5983},
    pages = {1220--1221},
    volume = {328},
    isbn = {10.1126/science.328.5983.1220},
    doi = {10.1126/science.328.5983.1220},
    issn = {0036-8075},
    pmid = {20522751}
}

@article{Balas2000,
    title = {{Managing clinical knowledge for health care improvement}},
    year = {2000},
    journal = {IMIA Yearbook},
    author = {Balas, E A and Boren, S A},
    pages = {65--70}
}

@article{Rosvall2008,
    title = {{Maps of random walks on complex networks reveal community structure.}},
    year = {2008},
    journal = {Proceedings of the National Academy of Sciences of the United States of America},
    author = {Rosvall, M. and Bergstrom, C. T.},
    number = {4},
    pages = {1118--23},
    volume = {105},
    url = {http://www.ncbi.nlm.nih.gov/pubmed/18216267},
    isbn = {1091-6490 (Electronic){\textbackslash}r0027-8424 (Linking)},
    doi = {10.1073/pnas.0706851105},
    issn = {1091-6490},
    pmid = {18216267},
    arxivId = {0707.0609v3},
    keywords = {Bibliometrics, Biomedical Research, Biomedical Research: instrumentation, Biomedical Research: methods, Biomedical Research: statistics {\&} numerical data, Information Theory, Markov Chains, Periodicals as Topic, Science, Science: instrumentation, Science: methods, Science: statistics {\&} numerical data}
}

@article{Patwardhan2012,
    title = {{Massively parallel functional dissection of mammalian enhancers in vivo}},
    year = {2012},
    journal = {Nature Biotechnology},
    author = {Patwardhan, Rupali P. and Hiatt, Joseph B. and Witten, Daniela M. and Kim, Mee J. and Smith, Robin P. and May, Dalit and Lee, Choli and Andrie, Jennifer M. and Lee, Su In and Cooper, Gregory M. and Ahituv, Nadav and Pennacchio, Len A. and Shendure, Jay},
    number = {3},
    pages = {265--270},
    volume = {30},
    publisher = {Nature Publishing Group},
    doi = {10.1038/nbt.2136},
    issn = {10870156},
    pmid = {22371081}
}

@article{White2013a,
    title = {{Massively parallel in vivo enhancer assay reveals that highly local features determine the cis-regulatory function of ChIP-seq peaks}},
    year = {2013},
    journal = {Proceedings of the National Academy of Sciences of the United States of America},
    author = {White, Michael A. and Myers, Connie A. and Corbo, Joseph C. and Cohen, Barak A.},
    number = {29},
    pages = {11952--11957},
    volume = {110},
    doi = {10.1073/pnas.1307449110},
    issn = {00278424},
    pmid = {23818646},
    keywords = {Gene Regulation, Systems Biology, Transcription Factor Binding}
}

@article{Stamatakis2010,
    title = {{Maximum likelihood analyses of 3,490 rbcl sequences: scalability of comprehensive inference versus group-specific taxon sampling}},
    year = {2010},
    journal = {Evolutionary Bioinformatics},
    author = {Stamatakis, Alexandros and G{\"{o}}ker, Markus and Grimm, Guido W.},
    number = {6},
    pages = {73--90},
    volume = {2010},
    isbn = {1176-9343 (Electronic){\textbackslash}r1176-9343 (Linking)},
    issn = {1176-9343},
    pmid = {20535232},
    keywords = {Many taxon analyses, Phylogenetic inference, RAxML, Taxon jackknifing}
}

@article{Keinan2007,
    title = {{Measurement of the human allele frequency spectrum demonstrates greater genetic drift in East Asians than in Europeans.}},
    year = {2007},
    journal = {Nature genetics},
    author = {Keinan, Alon and Mullikin, James C and Patterson, Nick and Reich, David},
    number = {10},
    month = {10},
    pages = {1251--5},
    volume = {39},
    url = {http://www.ncbi.nlm.nih.gov/pubmed/17828266},
    doi = {10.1038/ng2116},
    issn = {1546-1718},
    pmid = {17828266},
    keywords = {Asian Continental Ancestry Group, Asian Continental Ancestry Group: genetics, European Continental Ancestry Group, European Continental Ancestry Group: genetics, Gene Frequency, Genetic Drift, Genetic Variation, Humans, Polymorphism, Single Nucleotide}
}

@article{Williams2019,
    title = {{Measuring the distribution of fitness effects in somatic evolution by combining clonal dynamics with dN/dS ratios}},
    year = {2019},
    journal = {eLife},
    author = {Williams, Marc J. and Zapata, Luiz and Werner, Benjamin and Barnes, Chris and Sottoriva, Andrea and Graham, Trevor A.},
    pages = {1--19},
    doi = {10.1101/661264},
    issn = {2050-084X}
}

@article{Malone2010,
    title = {{Modeling sample variables with an Experimental Factor Ontology}},
    year = {2010},
    journal = {Bioinformatics},
    author = {Malone, James and Holloway, Ele and Adamusiak, Tomasz and Kapushesky, Misha and Zheng, Jie and Kolesnikov, Nikolay and Zhukova, Anna and Brazma, Alvis and Parkinson, Helen},
    number = {8},
    pages = {1112--1118},
    volume = {26},
    isbn = {1367-4811 (Linking)},
    doi = {10.1093/bioinformatics/btq099},
    issn = {13674803},
    pmid = {20200009}
}

@article{Puchta2016,
    title = {{Molecular evolution: Network of epistatic interactions within a yeast snoRNA}},
    year = {2016},
    journal = {Science},
    author = {Puchta, Olga and Cseke, Botond and Czaja, Hubert and Tollervey, David and Sanguinetti, Guido and Kudla, Grzegorz},
    number = {6287},
    pages = {840--844},
    volume = {352},
    doi = {10.1126/science.aaf0965},
    issn = {10959203},
    pmid = {27080103}
}

@article{Li2016,
    title = {{Molecular evolution: The fitness landscape of a tRNA gene}},
    year = {2016},
    journal = {Science},
    author = {Li, Chuan and Qian, Wenfeng and Maclean, Calum J. and Zhang, Jianzhi},
    number = {6287},
    pages = {837--840},
    volume = {352},
    doi = {10.1126/science.aae0568},
    issn = {10959203},
    pmid = {27080104}
}

@article{Feder2016,
    title = {{More effective drugs lead to harder selective sweeps in the evolution of drug resistance in HIV-1}},
    year = {2016},
    journal = {eLife},
    author = {Feder, Alison F. and Rhee, Soo Yon and Holmes, Susan P. and Shafer, Robert W. and Petrov, Dmitri A. and Pennings, Pleuni S.},
    number = {FEBRUARY2016},
    pages = {1--22},
    volume = {5},
    isbn = {2050-084x},
    doi = {10.7554/eLife.10670},
    issn = {2050084X},
    pmid = {26882502}
}

@article{Ewing2010,
    title = {{MSMS: A coalescent simulation program including recombination, demographic structure and selection at a single locus}},
    year = {2010},
    journal = {Bioinformatics},
    author = {Ewing, Gregory and Hermisson, Joachim},
    number = {16},
    pages = {2064--2065},
    volume = {26},
    isbn = {1367-4803},
    doi = {10.1093/bioinformatics/btq322},
    issn = {13674803},
    pmid = {20591904}
}

@phdthesis{Ragsdale2016a,
    title = {{Multi-Allele Population Genomics for Inference of Demography and Natural Selection}},
    year = {2016},
    author = {Ragsdale, Aaron P},
    pages = {130},
    url = {http://hdl.handle.net/10150/622993},
    school = {University of Arizona}
}

@incollection{Wakeley2010,
    title = {{Natural Selection and Coalescent Theory}},
    year = {2010},
    booktitle = {Evolution since Darwin: The First 150 Years},
    author = {Wakeley, John},
    editor = {Sunderland, MA},
    pages = {119--149},
    publisher = {Sinauer and Associates},
    isbn = {9780878934133},
    doi = {10.1016/B978-012323448-3/50010-6}
}

@article{Schlenke2003,
    title = {{Natural selection drives Drosophila immune system evolution.}},
    year = {2003},
    journal = {Genetics},
    author = {Schlenke, Todd A and Begun, David J},
    number = {4},
    pages = {1471--80},
    volume = {164},
    url = {http://www.ncbi.nlm.nih.gov/pubmed/12930753%0Ahttp://www.pubmedcentral.nih.gov/articlerender.fcgi?artid=PMC1462669},
    issn = {0016-6731},
    pmid = {12930753}
}

@article{Via2009,
    title = {{Natural selection in action during speciation.}},
    year = {2009},
    journal = {Proceedings of the National Academy of Sciences of the United States of America},
    author = {Via, Sara},
    pages = {9939--9946},
    volume = {106 Suppl },
    isbn = {0027-8424},
    doi = {10.1073/pnas.0901397106},
    issn = {0027-8424},
    pmid = {19528641}
}

@article{Blekhman2008,
    title = {{Natural Selection on Genes that Underlie Human Disease Susceptibility}},
    year = {2008},
    journal = {Current Biology},
    author = {Blekhman, Ran and Man, Orna and Herrmann, Leslie and Boyko, Adam R. and Indap, Amit and Kosiol, Carolin and Bustamante, Carlos D. and Teshima, Kosuke M. and Przeworski, Molly},
    number = {12},
    pages = {883--889},
    volume = {18},
    isbn = {0960-9822 (Print){\textbackslash}r0960-9822 (Linking)},
    doi = {10.1016/j.cub.2008.04.074},
    issn = {09609822},
    pmid = {18571414},
    keywords = {EVO{\_}ECOL, HUMDISEASE, HUM{\_}GEN}
}

@article{Castellano2017,
    title = {{Nearly neutral evolution across the Drosophila melanogaster genome}},
    year = {2017},
    journal = {Mol Biol Evol},
    author = {Castellano, David and James, Jennifer and Eyre-Walker, Adam},
    number = {11},
    pages = {2685--2694},
    volume = {35},
    doi = {10.1101/212779},
    keywords = {drosophila, hitchhiking, nearly neutral, neutral theory, ohta, selective sweeps}
}

@article{Cooper2011,
    title = {{Needles in stacks of needles: finding disease-causal variants in a wealth of genomic data}},
    year = {2011},
    journal = {Nature Rev Genet},
    author = {Cooper, Gregory M. and Shendure, Jay},
    number = {9},
    month = {8},
    pages = {628--640},
    volume = {12},
    publisher = {Nature Publishing Group},
    url = {http://www.nature.com/doifinder/10.1038/nrg3046},
    doi = {10.1038/nrg3046},
    issn = {1471-0056}
}

@article{Durvasula2019,
    title = {{Negative selection on complex traits limits genetic risk prediction accuracy between populations}},
    year = {2019},
    journal = {bioRxiv},
    author = {Durvasula, Arun and Lohmueller, Kirk E.},
    month = {1},
    pages = {https://doi.org/10.1101/721936},
    url = {http://biorxiv.org/content/early/2019/08/01/721936.abstract},
    doi = {10.1101/721936}
}

@article{DeSollaPrice1965,
    title = {{Networks of scientific papers}},
    year = {1965},
    journal = {Science},
    author = {De Solla Price, Derek J.},
    number = {3683},
    pages = {510},
    volume = {149},
    url = {http://www.scopus.com/inward/record.url?eid=2-s2.0-0000432228&partnerID=tZOtx3y1},
    isbn = {0036-8075},
    doi = {10.1126/science.149.3683.510},
    issn = {00368075},
    pmid = {14325149}
}

@article{Fry2002,
    title = {{New estimates of the rates and effects of mildly deleterious mutation in Drosophila melanogaster}},
    year = {2002},
    journal = {Proceedings of the National Academy of Sciences of the United States of America},
    author = {Fry, J. D. and Keightley, P. D. and Heinsohn, S. L. and Nuzhdin, S. V.},
    number = {2},
    pages = {574--579},
    volume = {96},
    doi = {10.1073/pnas.96.2.574},
    issn = {0027-8424}
}

@article{Barton2018,
    title = {{New methods for inferring the distribution of fitness effects for INDELs and SNPs}},
    year = {2018},
    journal = {Molecular Biology and Evolution},
    author = {Barton, Henry J. and Zeng, Kai},
    number = {6},
    month = {6},
    pages = {1536--1546},
    volume = {35},
    publisher = {Oxford University Press},
    doi = {10.1093/molbev/msy054},
    issn = {15371719},
    keywords = {Distribution of fitness effects, Insertions and deletions, Polarisation error, Single nucleotide polymorphism}
}

@article{Collins2012,
    title = {{NIH Basics}},
    year = {2012},
    journal = {Science},
    author = {Collins, F. S.},
    number = {6094},
    pages = {503--503},
    volume = {337},
    doi = {10.1126/science.1227820},
    issn = {0036-8075},
    pmid = {22859455}
}

@article{Amberger2015,
    title = {{OMIM.org: Online Mendelian Inheritance in Man (OMIM{\textregistered}), an Online catalog of human genes and genetic disorders}},
    year = {2015},
    journal = {Nucleic Acids Research},
    author = {Amberger, Joanna S. and Bocchini, Carol A. and Schiettecatte, François and Scott, Alan F. and Hamosh, Ada},
    number = {D1},
    pages = {D789-D798},
    volume = {43},
    isbn = {13624962 (Electronic)},
    doi = {10.1093/nar/gku1205},
    issn = {13624962},
    pmid = {25428349}
}

@article{Amberger2015b,
    title = {{OMIM.org: Online Mendelian Inheritance in Man (OMIM{\textregistered}), an Online catalog of human genes and genetic disorders}},
    year = {2015},
    journal = {Nucleic Acids Research},
    author = {Amberger, Joanna S. and Bocchini, Carol A. and Schiettecatte, François and Scott, Alan F. and Hamosh, Ada},
    number = {D1},
    pages = {D789-D798},
    volume = {43},
    isbn = {13624962 (Electronic)},
    doi = {10.1093/nar/gku1205},
    issn = {13624962},
    pmid = {25428349}
}

@article{He2009,
    title = {{On the growth of scientific knowledge: Yeast biology as a case study}},
    year = {2009},
    journal = {PLoS Computational Biology},
    author = {He, Xionglei and Zhang, Jianzhi},
    number = {3},
    pages = {1--12},
    volume = {5},
    isbn = {1553-7358 (Linking)},
    doi = {10.1371/journal.pcbi.1000320},
    issn = {1553734X},
    pmid = {19300476}
}

@article{Liberles2013,
    title = {{On the Need for Mechanistic Models in Computational Genomics and Metagenomics}},
    year = {2013},
    journal = {Genome Biology and Evolution},
    author = {Liberles, D. A. and Teufel, A. I. and Liu, L. and Stadler, T.},
    number = {10},
    pages = {2008--2018},
    volume = {5},
    url = {http://gbe.oxfordjournals.org/cgi/doi/10.1093/gbe/evt151},
    doi = {10.1093/gbe/evt151},
    issn = {1759-6653},
    keywords = {computational biology, gene duplication, molecular evolution, stochastic modeling, transcriptional regulation}
}

@article{Rodrigue2013,
    title = {{On the statistical interpretation of site-specific variables in phylogeny-based substitution models}},
    year = {2013},
    journal = {Genetics},
    author = {Rodrigue, Nicolas},
    number = {2},
    pages = {557--564},
    volume = {193},
    url = {http://www.genetics.org/cgi/doi/10.1534/genetics.112.145722%5Cnpapers3://publication/doi/10.1534/genetics.112.145722},
    doi = {10.1534/genetics.112.145722},
    issn = {00166731},
    pmid = {23222651}
}

@article{Jensen2014,
    title = {{On the unfounded enthusiasm for soft selective sweeps.}},
    year = {2014},
    journal = {Nature communications},
    author = {Jensen, Jeffrey D},
    pages = {5281},
    volume = {5},
    publisher = {Nature Publishing Group},
    url = {http://www.ncbi.nlm.nih.gov/pubmed/25345443},
    isbn = {2041-1723},
    doi = {10.1038/ncomms6281},
    issn = {2041-1723},
    pmid = {25345443}
}

@article{Domingo2018,
    title = {{Pairwise and higher-order genetic interactions during the evolution of a tRNA}},
    year = {2018},
    journal = {Nature},
    author = {Domingo, Júlia and Diss, Guillaume and Lehner, Ben},
    number = {7708},
    pages = {117--121},
    volume = {558},
    publisher = {Springer US},
    url = {http://dx.doi.org/10.1038/s41586-018-0170-7},
    doi = {10.1038/s41586-018-0170-7},
    issn = {14764687},
    pmid = {29849145}
}

@article{Jonsson2017,
    title = {{Parental influence on human germline de novo mutations in 1,548 trios from Iceland}},
    year = {2017},
    journal = {Nature},
    author = {J{\'{o}}nsson, Hákon and Sulem, Patrick and Kehr, Birte and Kristmundsdottir, Snaedis and Zink, Florian and Hjartarson, Eirikur and Hardarson, Marteinn T. and Hjorleifsson, Kristjan E. and Eggertsson, Hannes P. and Gudjonsson, Sigurjon Axel and Ward, Lucas D. and Arnadottir, Gudny A. and Helgason, Einar A. and Helgason, Hannes and Gylfason, Arnaldur and Jonasdottir, Adalbjorg and Jonasdottir, Aslaug and Rafnar, Thorunn and Frigge, Mike and Stacey, Simon N. and Th Magnusson, Olafur and Thorsteinsdottir, Unnur and Masson, Gisli and Kong, Augustine and Halldorsson, Bjarni V. and Helgason, Agnar and Gudbjartsson, Daniel F. and Stefansson, Kari},
    number = {7673},
    pages = {519--522},
    volume = {549},
    publisher = {Nature Publishing Group},
    url = {http://dx.doi.org/10.1038/nature24018},
    doi = {10.1038/nature24018},
    issn = {14764687}
}

@article{Singh2007,
    title = {{Patterns of mutation and selection at synonymous sites in Drosophila}},
    year = {2007},
    journal = {Molecular Biology and Evolution},
    author = {Singh, Nadia D. and Bauer DuMont, Vanessa L. and Hubisz, Melissa J. and Nielsen, Rasmus and Aquadro, Charles F.},
    number = {12},
    pages = {2687--2697},
    volume = {24},
    isbn = {0737-4038 (Print){\textbackslash}r0737-4038 (Linking)},
    doi = {10.1093/molbev/msm196},
    issn = {07374038},
    pmid = {18000010},
    keywords = {Codon bias, Mutational patterns, Synonymous site}
}

@article{Singh2007b,
    title = {{Patterns of Mutation and Selection at Synonymous Sites in Drosophila}},
    year = {2007},
    journal = {Molecular Biology and Evolution},
    author = {Singh, Nadia D and Dumont, Vanessa L Bauer and Hubisz, Melissa J and Nielsen, Rasmus and Aquadro, Charles F},
    number = {12},
    pages = {2687--2697},
    volume = {24},
    doi = {10.1093/molbev/msm196},
    keywords = {10, 1093, 12, 2007, 24, 2687, 2697, biol, codon bias, cornell, doi, e-mail, edu, evol, mol, molbev, msm196, mutational patterns, nds25, synonymous site}
}

@article{Resnekov2014,
    title = {{Perspective on the q-bio summer school and conference: 2007-2014 and beyond}},
    year = {2014},
    journal = {Quantitative Biology},
    author = {Resnekov, Orna and Munsky, Brian and Hlavacek, William S.},
    number = {1},
    pages = {54--58},
    volume = {2},
    url = {http://link.springer.com/10.1007/s40484-014-0029-3},
    doi = {10.1007/s40484-014-0029-3},
    issn = {2095-4689}
}

@article{Tataru2019,
    title = {{polyDFEv2.0: testing for invariance of the distribution of fitness effects within and across species}},
    year = {2019},
    journal = {Bioinformatics},
    author = {Tataru, Paula and Bataillon, Thomas},
    number = {16},
    pages = {2868--2869},
    volume = {35},
    doi = {10.1093/bioinformatics/bty1060},
    issn = {1367-4803}
}

@article{Hervas2017,
    title = {{PopFly: the Drosophila population genomics browser}},
    year = {2017},
    journal = {Bioinformatics},
    author = {Hervas, Sergi and Sanz, Esteve and Casillas, Sònia and Pool, John E and Barbadilla, Antonio},
    number = {17},
    month = {9},
    pages = {2779--2780},
    volume = {33},
    doi = {10.1093/bioinformatics/btx301},
    issn = {1367-4803}
}

@article{DiRienzo2006,
    title = {{Population genetics models of common diseases}},
    year = {2006},
    journal = {Current Opinion in Genetics {\&} Development},
    author = {Di Rienzo, Anna},
    number = {6},
    pages = {630--636},
    volume = {16},
    url = {http://linkinghub.elsevier.com/retrieve/pii/S0959437X06002000},
    doi = {10.1016/j.gde.2006.10.002},
    issn = {0959437X}
}

@article{Durrett2013,
    title = {{Population genetics of neutral mutations in exponentially growing cancer cell populations}},
    year = {2013},
    journal = {The Annals of Applied Probability},
    author = {Durrett, Rick},
    number = {1},
    month = {2},
    pages = {230--250},
    volume = {23},
    publisher = {Institute of Mathematical Statistics},
    url = {http://projecteuclid.org/euclid.aoap/1359124385},
    doi = {10.1214/11-AAP824},
    issn = {1050-5164},
    keywords = {Exponentially growing population, cancer model, multitype branching process, site frequency spectrum}
}

@article{Sawyer1992,
    title = {{Population genetics of polymorphism and divergence.}},
    year = {1992},
    journal = {Genetics},
    author = {Sawyer, Stanley A and Hartl, Daniel L},
    number = {4},
    month = {12},
    pages = {1161--76},
    volume = {132},
    url = {http://www.pubmedcentral.nih.gov/articlerender.fcgi?artid=1205236&tool=pmcentrez&rendertype=abstract},
    issn = {0016-6731},
    pmid = {1459433},
    keywords = {Alcohol Dehydrogenase, Alcohol Dehydrogenase: genetics, Alleles, Animals, Base Sequence, Drosophila, Drosophila: genetics, Genetic, Genetics, Mutation, Poisson Distribution, Polymorphism, Population, Sequence Alignment, Species Specificity}
}

@article{Ma2013,
    title = {{Population genomic analysis reveals a rich speciation and demographic history of orang-utans (Pongo pygmaeus and Pongo abelii)}},
    year = {2013},
    journal = {PLoS ONE},
    author = {Ma, Xin and Kelley, Joanna L. and Eilertson, Kirsten and Musharoff, Shaila and Degenhardt, Jeremiah D. and Martins, André L. and Vinar, Tomas and Kosiol, Carolin and Siepel, Adam and Gutenkunst, Ryan N. and Bustamante, Carlos D.},
    editor = {Kayser, Manfred},
    number = {10},
    month = {10},
    pages = {e77175},
    volume = {8},
    url = {http://dx.plos.org/10.1371/journal.pone.0077175},
    doi = {10.1371/journal.pone.0077175},
    issn = {1932-6203}
}

@article{Beddows2017,
    title = {{Population genomics in wild tomatoes-the interplay of divergence and admixture}},
    year = {2017},
    journal = {Genome Biology and Evolution},
    author = {Beddows, Ian and Reddy, Aparna and Kloesges, Thorsten and Rose, Laura E.},
    number = {11},
    pages = {3023--3028},
    volume = {9},
    doi = {10.1093/gbe/evx224},
    issn = {17596653},
    keywords = {Gene flow, Hybridization, Lycopersicon, Population genetics, Speciation}
}

@article{Lynch2017,
    title = {{Population Genomics of Daphnia pulex}},
    year = {2017},
    journal = {Genetics},
    author = {Lynch, Michael and Gutenkunst, Ryan and Ackerman, Matthew and Spitze, Ken and Ye, Zhiqiang and Maruki, Takahiro and Jia, Zhiyuan},
    pages = {315},
    volume = {206}
}

@article{Messer2013,
    title = {{Population genomics of rapid adaptation by soft selective sweeps}},
    year = {2013},
    journal = {Trends in Ecology and Evolution},
    author = {Messer, Philipp W. and Petrov, Dmitri A.},
    number = {11},
    pages = {659--669},
    volume = {28},
    publisher = {Elsevier Ltd},
    url = {http://dx.doi.org/10.1016/j.tree.2013.08.003},
    isbn = {1872-8383 (Electronic){\textbackslash}r0169-5347 (Linking)},
    doi = {10.1016/j.tree.2013.08.003},
    issn = {01695347},
    pmid = {24075201}
}

@techreport{WorldBank2016,
    title = {{Poverty and Shared Prosperity 2016: Taking on Inequality}},
    year = {2016},
    author = {{World Bank}},
    publisher = {World Bank},
    institution = {World Bank},
    address = {Washington, D.C.},
    isbn = {978-1-4648-0958-3},
    doi = {10.1596/978-1-4648-0958-3}
}

@article{Wray2007,
    title = {{Prediction of individual genetic risk to disease from genome-wide association studies}},
    year = {2007},
    journal = {Genome Research},
    author = {Wray, Nr and Goddard, Me and Visscher, Pm},
    pages = {1520--1528},
    volume = {17},
    url = {http://genome.cshlp.org/content/17/10/1520.short},
    doi = {10.1101/gr.6665407.1520},
    issn = {1088-9051}
}

@article{Penn2020,
    title = {{Probing biophysical sequence constraints within the transmembrane domains of rhodopsin by deep mutational scanning}},
    year = {2020},
    journal = {Science Advances},
    author = {Penn, Wesley D. and McKee, Andrew G. and Kuntz, Charles P. and Woods, Hope and Nash, Veronica and Gruenhagen, Timothy C. and Roushar, Francis J. and Chandak, Mahesh and Hemmerich, Chris and Rusch, Douglas B. and Meiler, Jens and Schlebach, Jonathan P.},
    number = {10},
    pages = {1--10},
    volume = {6},
    doi = {10.1126/sciadv.aay7505},
    issn = {23752548},
    pmid = {32181350}
}

@article{Keightley2000,
    title = {{Properties of ethylmethane sulfonate-induced mutations affecting life-history traits in Caenorhabditis elegans and inferences about bivariate distributions of mutation effects}},
    year = {2000},
    journal = {Genetics},
    author = {Keightley, P. D. and Davies, E. K. and Peters, A. D. and Shaw, R. G.},
    number = {1},
    pages = {143--154},
    volume = {156},
    doi = {10.1093/genetics/156.1.143},
    issn = {00166731},
    pmid = {10978281}
}

@article{Kutschera2020,
    title = {{Purifying Selection in Corvids Is Less Efficient on Islands}},
    year = {2020},
    journal = {Molecular Biology and Evolution},
    author = {Kutschera, Verena E. and Poelstra, Jelmer W. and Botero-Castro, Fidel and Dussex, Nicolas and Gemmell, Neil J. and Hunt, Gavin R. and Ritchie, Michael G. and Rutz, Christian and Wiberg, R. Axel W. and Wolf, Jochen B.W.},
    number = {2},
    pages = {469--474},
    volume = {37},
    doi = {10.1093/molbev/msz233},
    issn = {15371719},
    pmid = {31633794},
    keywords = {avian genomics, comparative analysis, distribution of fitness effects, molecular evolution, mutation load, selection}
}

@article{Casillas2007,
    title = {{Purifying selection maintains highly conserved noncoding sequences in Drosophila}},
    year = {2007},
    journal = {Molecular Biology and Evolution},
    author = {Casillas, Sònia and Barbadilla, Antonio and Bergman, Casey M.},
    number = {10},
    pages = {2222--2234},
    volume = {24},
    doi = {10.1093/molbev/msm150},
    issn = {07374038},
    pmid = {17646256},
    keywords = {Adaptation, Comparative genomics, Constraint, Drosophila, Mutation, Noncoding DNA}
}

@article{Oliphant2007b,
    title = {{Python for Scientific Computing Python}},
    year = {2007},
    journal = {Computing in Science {\&} Engineering},
    author = {Oliphant, Travis E.},
    pages = {10--20},
    volume = {May/June},
    isbn = {1521-9615}
}

@article{Obbard2009,
    title = {{Quantifying adaptive evolution in the Drosophila immune system}},
    year = {2009},
    journal = {PLoS Genetics},
    author = {Obbard, Darren J. and Welch, John J. and Kim, Kang Wook and Jiggins, Francis M.},
    number = {10},
    volume = {5},
    doi = {10.1371/journal.pgen.1000698},
    issn = {15537390}
}

@article{Boucher2016,
    title = {{Quantifying and understanding the fitness effects of protein mutations: Laboratory versus nature}},
    year = {2016},
    journal = {Protein Science},
    author = {Boucher, Jeffrey I. and Bolon, Daniel N.A. and Tawfik, Dan S.},
    pages = {1219--1226},
    volume = {25},
    isbn = {0961-8368},
    doi = {10.1002/pro.2928},
    issn = {1469896X},
    pmid = {27010590},
    keywords = {SNP, mutational scan, polymorphism, protein evolution, systematic mutational mapping}
}

@article{Bozic2016,
    title = {{Quantifying Clonal and Subclonal Passenger Mutations in Cancer Evolution}},
    year = {2016},
    journal = {PLoS Computational Biology},
    author = {Bozic, Ivana and Gerold, Jeffrey M. and Nowak, Martin A.},
    number = {2},
    pages = {1--19},
    volume = {12},
    doi = {10.1371/journal.pcbi.1004731},
    issn = {15537358},
    pmid = {26828429}
}

@article{Gibson2012,
    title = {{Rare and common variants: twenty arguments}},
    year = {2012},
    journal = {Nature Reviews Genetics},
    author = {Gibson, Greg},
    number = {2},
    pages = {135--145},
    volume = {13},
    publisher = {Nature Publishing Group},
    url = {http://dx.doi.org/10.1038/nrg3118},
    isbn = {1471-0064 (Electronic){\textbackslash}r1471-0056 (Linking)},
    doi = {10.1038/nrg3118},
    issn = {1471-0056},
    pmid = {22251874}
}

@article{Schrider2013,
    title = {{Rates and genomic consequences of spontaneous mutational events in Drosophila melanogaster}},
    year = {2013},
    journal = {Genetics},
    author = {Schrider, Daniel R. and Houle, David and Lynch, Michael and Hahn, Matthew W.},
    number = {4},
    pages = {937--954},
    volume = {194},
    isbn = {1943-2631 (Electronic){\textbackslash}n0016-6731 (Linking)},
    doi = {10.1534/genetics.113.151670},
    issn = {00166731},
    pmid = {23733788}
}

@article{Beissinger2016,
    title = {{Recent demography drives changes in linked selection across the maize genome}},
    year = {2016},
    journal = {Nature Plants},
    author = {Beissinger, Timothy Mathes and Wang, Li and Crosby, Kate and Durvasula, Arun and Hufford, Matthew B and Ross-Ibarra, Jeffrey},
    number = {7},
    pages = {16084},
    volume = {2},
    publisher = {Nature Publishing Group},
    url = {http://www.ncbi.nlm.nih.gov/pubmed/27294617%5Cnhttp://www.nature.com/articles/nplants201684},
    doi = {10.1038/nplants.2016.84},
    issn = {2055-0278},
    pmid = {27294617}
}

@article{Garud2015,
    title = {{Recent selective sweeps in North American Drosophila melanogaster show signatures of soft sweeps}},
    year = {2015},
    journal = {PLoS genetics},
    author = {Garud, Nandita R. and Messer, Philipp W. and Buzbas, Erkan O. and Petrov, Dmitri A.},
    number = {2},
    pages = {e1005004},
    volume = {11},
    isbn = {1553-7390},
    doi = {10.1371/journal.pgen.1005004},
    issn = {15537404},
    pmid = {25706129},
    arxivId = {1303.0906}
}

@article{Uricchio2014,
    title = {{Robust forward simulations of recurrent hitchhiking}},
    year = {2014},
    journal = {Genetics},
    author = {Uricchio, Lawrence H. and Hernandez, Ryan D.},
    number = {1},
    pages = {221--236},
    volume = {197},
    doi = {10.1534/genetics.113.156935},
    issn = {19432631},
    pmid = {24561480}
}

@article{Virtanen2020,
    title = {{SciPy 1.0: fundamental algorithms for scientific computing in Python}},
    year = {2020},
    journal = {Nature Methods},
    author = {Virtanen, Pauli and Gommers, Ralf and Oliphant, Travis E. and Haberland, Matt and Reddy, Tyler and Cournapeau, David and Burovski, Evgeni and Peterson, Pearu and Weckesser, Warren and Bright, Jonathan and van der Walt, Stéfan J. and Brett, Matthew and Wilson, Joshua and Millman, K. Jarrod and Mayorov, Nikolay and Nelson, Andrew R.J. and Jones, Eric and Kern, Robert and Larson, Eric and Carey, C. J. and Polat, Ilhan and Feng, Yu and Moore, Eric W. and VanderPlas, Jake and Laxalde, Denis and Perktold, Josef and Cimrman, Robert and Henriksen, Ian and Quintero, E. A. and Harris, Charles R. and Archibald, Anne M. and Ribeiro, Antônio H. and Pedregosa, Fabian and van Mulbregt, Paul and Vijaykumar, Aditya and Bardelli, Alessandro Pietro and Rothberg, Alex and Hilboll, Andreas and Kloeckner, Andreas and Scopatz, Anthony and Lee, Antony and Rokem, Ariel and Woods, C. Nathan and Fulton, Chad and Masson, Charles and H{\"{a}}ggstr{\"{o}}m, Christian and Fitzgerald, Clark and Nicholson, David A. and Hagen, David R. and Pasechnik, Dmitrii V. and Olivetti, Emanuele and Martin, Eric and Wieser, Eric and Silva, Fabrice and Lenders, Felix and Wilhelm, Florian and Young, G. and Price, Gavin A. and Ingold, Gert Ludwig and Allen, Gregory E. and Lee, Gregory R. and Audren, Hervé and Probst, Irvin and Dietrich, Jörg P. and Silterra, Jacob and Webber, James T. and Slavi{\v{c}}, Janko and Nothman, Joel and Buchner, Johannes and Kulick, Johannes and Sch{\"{o}}nberger, Johannes L. and de Miranda Cardoso, José Vinícius and Reimer, Joscha and Harrington, Joseph and Rodr{\'{i}}guez, Juan Luis Cano and Nunez-Iglesias, Juan and Kuczynski, Justin and Tritz, Kevin and Thoma, Martin and Newville, Matthew and K{\"{u}}mmerer, Matthias and Bolingbroke, Maximilian and Tartre, Michael and Pak, Mikhail and Smith, Nathaniel J. and Nowaczyk, Nikolai and Shebanov, Nikolay and Pavlyk, Oleksandr and Brodtkorb, Per A. and Lee, Perry and McGibbon, Robert T. and Feldbauer, Roman and Lewis, Sam and Tygier, Sam and Sievert, Scott and Vigna, Sebastiano and Peterson, Stefan and More, Surhud and Pudlik, Tadeusz and Oshima, Takuya and Pingel, Thomas J. and Robitaille, Thomas P. and Spura, Thomas and Jones, Thouis R. and Cera, Tim and Leslie, Tim and Zito, Tiziano and Krauss, Tom and Upadhyay, Utkarsh and Halchenko, Yaroslav O. and V{\'{a}}zquez-Baeza, Yoshiki},
    number = {3},
    pages = {261--272},
    volume = {17},
    doi = {10.1038/s41592-019-0686-2},
    issn = {15487105},
    pmid = {32015543},
    arxivId = {1907.10121}
}

@article{Uricchio2016,
    title = {{Selection and explosive growth alter genetic architecture and hamper the detection of causal rare variants}},
    year = {2016},
    journal = {Genome Research},
    author = {Uricchio, Lawrence H. and Zaitlen, Noah A. and Ye, Chun Jimmie and Witte, John S. and Hernandez, Ryan D.},
    number = {7},
    pages = {863--873},
    volume = {26},
    isbn = {1549-5469 (Electronic)
1088-9051 (Linking)},
    doi = {10.1101/gr.202440.115},
    issn = {15495469},
    pmid = {27197206}
}

@article{Wang2009b,
    title = {{Selection, Epistasis, and Parent‐of‐Origin Effects on Deleterious Mutations across Environments in <i>Drosophila melanogaster</i>}},
    year = {2009},
    journal = {The American Naturalist},
    author = {Wang, Alethea D. and Sharp, Nathaniel P. and Spencer, Christine C. and Tedman‐Aucoin, Katherine and Agrawal, Aneil F.},
    number = {6},
    pages = {863--874},
    volume = {174},
    url = {http://www.journals.uchicago.edu/doi/10.1086/645088},
    isbn = {0003-0147},
    doi = {10.1086/645088},
    issn = {0003-0147},
    pmid = {19852616},
    keywords = {deleterious mutations, drosophila melanogaster, epistasis}
}

@article{Wang2014a,
    title = {{Sensitivity of the distribution of mutational fitness effects to environment, genetic background, and adaptedness: A case study with Drosophila}},
    year = {2014},
    journal = {Evolution},
    author = {Wang, Alethea D. and Sharp, Nathaniel P. and Agrawal, Aneil F.},
    number = {3},
    pages = {840--853},
    volume = {68},
    isbn = {1558-5646 (Electronic)
0014-3820 (Linking)},
    doi = {10.1111/evo.12309},
    issn = {00143820},
    pmid = {24206451},
    keywords = {Distribution of fitness effects, Epistasis, Mutation, Selection, Stress}
}

@article{Hoggart2007,
    title = {{Sequence-Level Population Simulations Over Large Genomic Regions}},
    year = {2007},
    journal = {Genetics},
    author = {Hoggart, Clive J. and Chadeau-Hyam, Marc and Clark, Taane G. and Lampariello, Riccardo and Whittaker, John C. and De Iorio, Maria and Balding, David J.},
    number = {3},
    month = {11},
    pages = {1725--1731},
    volume = {177},
    doi = {10.1534/genetics.106.069088},
    issn = {0016-6731}
}

@article{Vaser2016,
    title = {{SIFT missense predictions for genomes}},
    year = {2016},
    journal = {Nature Protocols},
    author = {Vaser, Robert and Adusumalli, Swarnaseetha and Leng, Sim Ngak and Sikic, Mile and Ng, Pauline C.},
    number = {1},
    pages = {1--9},
    volume = {11},
    publisher = {Nature Publishing Group},
    url = {http://dx.doi.org/10.1038/nprot.2015-123},
    isbn = {1754-2189},
    doi = {10.1038/nprot.2015.123},
    issn = {17502799},
    pmid = {26633127}
}

@article{Haller2017,
    title = {{SLiM 2: Flexible, interactive forward genetic simulations.}},
    year = {2017},
    journal = {Molecular biology and evolution},
    author = {Haller, Benjamin C and Messer, Philipp W},
    number = {1},
    pages = {230--240},
    volume = {34},
    url = {http://www.ncbi.nlm.nih.gov/pubmed/27702775},
    doi = {10.1093/molbev/msw211},
    issn = {1537-1719},
    pmid = {27702775},
    keywords = {ecological modeling, evolutionary modeling, forward genetic simulation, population genomics, software}
}

@article{Haller2019,
    title = {{SLiM 3: Forward Genetic Simulations Beyond the Wright–Fisher Model}},
    year = {2019},
    journal = {Molecular Biology and Evolution},
    author = {Haller, Benjamin C and Messer, Philipp W},
    number = {3},
    month = {3},
    pages = {632--637},
    volume = {36},
    doi = {10.1093/molbev/msy228},
    issn = {0737-4038}
}

@article{Wilson2014,
    title = {{Soft selective sweeps in complex demographic scenarios}},
    year = {2014},
    journal = {Genetics},
    author = {Wilson, Benjamin A. and Petrov, Dmitri A. and Messer, Philipp W.},
    number = {2},
    pages = {669--684},
    volume = {198},
    isbn = {0016-6731},
    doi = {10.1534/genetics.114.165571},
    issn = {19432631},
    pmid = {25060100}
}

@article{Hermisson2017,
    title = {{Soft sweeps and beyond: Understanding the patterns and probabilities of selection footprints under rapid adaptation}},
    year = {2017},
    journal = {bioRxiv},
    author = {Hermisson, Joachim and Pennings, Pleuni S},
    pages = {114587},
    url = {http://biorxiv.org/content/early/2017/03/07/114587},
    doi = {10.1101/114587}
}

@article{Nadarajah2006,
    title = {{Some bivariate gamma distributions}},
    year = {2006},
    journal = {Applied Mathematics Letters},
    author = {Nadarajah, Saralees and Gupta, Arjun K},
    number = {8},
    pages = {767--774},
    volume = {19},
    url = {http://dx.doi.org/10.1016/j.aml.2005.10.007},
    doi = {10.1016/j.aml.2005.10.007},
    issn = {0893-9659},
    keywords = {beta distribution, bivariate gamma distribution, complementary incomplete gamma function, gamma distribution, whittaker function}
}

@article{Soria-Carrasco2014,
    title = {{Stick insect genomes reveal natural selection's role in parallel speciation.}},
    year = {2014},
    journal = {Science (New York, N.Y.)},
    author = {Soria-Carrasco, Víctor and Gompert, Zachariah and Comeault, Aaron a and Farkas, Timothy E and Parchman, Thomas L and Johnston, J Spencer and Buerkle, C Alex and Feder, Jeffrey L and Bast, Jens and Schwander, Tanja and Egan, Scott P and Crespi, Bernard J and Nosil, Patrik},
    number = {6185},
    pages = {738--42},
    volume = {344},
    url = {http://www.ncbi.nlm.nih.gov/pubmed/24833390},
    isbn = {1027063217},
    doi = {10.1126/science.1252136},
    issn = {1095-9203},
    pmid = {24833390},
    keywords = {Animals, Ceanothus, Gene Frequency, Genetic, Genetic Speciation, Genetic Variation, Genome, Herbivory, Insect, Insects, Insects: classification, Insects: genetics, Phylogeny, Selection}
}

@article{Melnikov2012,
    title = {{Systematic dissection and optimization of inducible enhancers in human cells using a massively parallel reporter assay}},
    year = {2012},
    journal = {Nature Biotechnology},
    author = {Melnikov, Alexandre and Murugan, Anand and Zhang, Xiaolan and Tesileanu, Tiberiu and Wang, Li and Rogov, Peter and Feizi, Soheil and Gnirke, Andreas and Callan, Curtis G. and Kinney, Justin B. and Kellis, Manolis and Lander, Eric S. and Mikkelsen, Tarjei S.},
    number = {3},
    pages = {271--277},
    volume = {30},
    publisher = {Nature Publishing Group},
    doi = {10.1038/nbt.2137},
    issn = {10870156},
    pmid = {22371084}
}

@article{Birnbaum2014,
    title = {{Systematic Dissection of Coding Exons at Single Nucleotide Resolution Supports an Additional Role in Cell-Specific Transcriptional Regulation}},
    year = {2014},
    journal = {PLoS Genetics},
    author = {Birnbaum, Ramon Y. and Patwardhan, Rupali P. and Kim, Mee J. and Findlay, Gregory M. and Martin, Beth and Zhao, Jingjing and Bell, Robert J.A. and Smith, Robin P. and Ku, Angel A. and Shendure, Jay and Ahituv, Nadav},
    number = {10},
    volume = {10},
    doi = {10.1371/journal.pgen.1004592},
    issn = {15537404},
    pmid = {25340400}
}

@article{Kheradpour2013,
    title = {{Systematic dissection of regulatory motifs in 2000 predicted human enhancers using a massively parallel reporter assay}},
    year = {2013},
    journal = {Genome Research},
    author = {Kheradpour, Pouya and Ernst, Jason and Melnikov, Alexandre and Rogov, Peter and Wang, Li and Zhang, Xiaolan and Alston, Jessica and Mikkelsen, Tarjei S. and Kellis, Manolis},
    number = {5},
    pages = {800--811},
    volume = {23},
    doi = {10.1101/gr.144899.112},
    issn = {10889051},
    pmid = {23512712}
}

@article{Maurano2012,
    title = {{Systematic localization of common disease-associated variation in regulatory DNA}},
    year = {2012},
    journal = {Science},
    author = {Maurano, Matthew T. and Humbert, Richard and Rynes, Eric and Thurman, Robert E. and Haugen, Eric and Wang, Hao and Reynolds, Alex P. and Sandstrom, Richard and Qu, Hongzhu and Brody, Jennifer and Shafer, Anthony and Neri, Fidencio and Lee, Kristen and Kutyavin, Tanya and Stehling-Sun, Sandra and Johnson, Audra K. and Canfield, Theresa K. and Giste, Erika and Diegel, Morgan and Bates, Daniel and Hansen, R. Scott and Neph, Shane and Sabo, Peter J. and Heimfeld, Shelly and Raubitschek, Antony and Ziegler, Steven and Cotsapas, Chris and Sotoodehnia, Nona and Glass, Ian and Sunyaev, Shamil R. and Kaul, Rajinder and Stamatoyannopoulos, John A.},
    number = {6099},
    pages = {1190--1195},
    volume = {337},
    isbn = {1095-9203 (Electronic){\textbackslash}r0036-8075 (Linking)},
    doi = {10.1126/science.1222794},
    issn = {10959203},
    pmid = {22955828}
}

@article{Pfeiffer2007,
    title = {{Temporal patterns of genes in scientific publications.}},
    year = {2007},
    journal = {Proceedings of the National Academy of Sciences of the United States of America},
    author = {Pfeiffer, Thomas and Hoffmann, Robert},
    number = {29},
    pages = {12052--12056},
    volume = {104},
    url = {http://www.pnas.org/content/104/29/12052.abstract},
    isbn = {0027-8424 (Linking)},
    doi = {10.1073/pnas.0701315104},
    issn = {0027-8424},
    pmid = {17620606},
    keywords = {Fungal, Gene Regulatory Networks, Genes, PubMed, Publishing, Saccharomyces cerevisiae, Saccharomyces cerevisiae: genetics, Time Factors}
}

@article{Ananiadou2006,
    title = {{Text mining and its potential applications in systems biology}},
    year = {2006},
    journal = {Trends Biotechnol},
    author = {Ananiadou, S and Kell, D B and Tsujii, J},
    number = {12},
    pages = {571--579},
    volume = {24},
    url = {http://www.ncbi.nlm.nih.gov/entrez/query.fcgi?cmd=Retrieve&db=PubMed&dopt=Citation&list_uids=17045684},
    isbn = {0167-7799 (Print)},
    doi = {10.1016/j.tibtech.2006.10.002},
    issn = {01677799},
    pmid = {17045684}
}

@article{Krallinger2005,
    title = {{Text mining approaches in molecular biology and biomedicine}},
    year = {2005},
    journal = {Drug Discov. Today},
    author = {Krallinger, M and Erhardt, R A A and Valencia, A},
    number = {6},
    pages = {439--445},
    volume = {10}
}

@article{Fadista2016,
    title = {{The (in)famous GWAS P-value threshold revisited and updated for low-frequency variants}},
    year = {2016},
    journal = {European Journal of Human Genetics},
    author = {Fadista, João and Manning, Alisa K. and Florez, Jose C. and Groop, Leif},
    number = {8},
    pages = {1202--1205},
    volume = {24},
    isbn = {1476-5438 (Electronic) 1018-4813 (Linking)},
    doi = {10.1038/ejhg.2015.269},
    issn = {14765438},
    pmid = {26733288}
}

@article{Fedorov2010,
    title = {{The (un)targeted cancer kinome}},
    year = {2010},
    journal = {Nature Chemical Biology},
    author = {Fedorov, Oleg and M{\"{u}}ller, Susanne and Knapp, Stefan},
    number = {3},
    pages = {166--169},
    volume = {6},
    publisher = {Nature Publishing Group},
    url = {http://dx.doi.org/10.1038/nchembio.297},
    isbn = {1552-4469 (Electronic){\textbackslash}n1552-4450 (Linking)},
    doi = {10.1038/nchembio.297},
    issn = {1552-4450},
    pmid = {20154661}
}

@article{Wasserstein2016,
    title = {{The ASA's statement on p-values: context, process, and purpose}},
    year = {2016},
    journal = {The American Statistician},
    author = {Wasserstein, Ronald L. and Lazar, Nicole A.},
    number = {April},
    pages = {00--00},
    volume = {1305},
    url = {http://www.tandfonline.com/doi/full/10.1080/00031305.2016.1154108},
    isbn = {0003-1305
1537-2731},
    doi = {10.1080/00031305.2016.1154108},
    issn = {0003-1305}
}

@article{Hudson1988,
    title = {{The coalescent process in models with selection}},
    year = {1988},
    journal = {Genetics},
    author = {Hudson, Richard R and Kaplan, Norman L},
    number = {3},
    pages = {831--840},
    volume = {120},
    isbn = {0016-6731 (Print){\textbackslash}n0016-6731 (Linking)},
    doi = {10.1017/S0016672300029074},
    issn = {00166731},
    pmid = {3147214}
}

@article{Ewing2016,
    title = {{The consequences of not accounting for background selection in demographic inference}},
    year = {2016},
    journal = {Molecular Ecology},
    author = {Ewing, Gregory B. and Jensen, Jeffrey D.},
    number = {1},
    pages = {135--141},
    volume = {25},
    isbn = {1365-294X},
    doi = {10.1111/mec.13390},
    issn = {1365294X},
    pmid = {26394805},
    keywords = {evolutionary theory, natural selection and contemporary evolution, population dynamics, population genetics - theoretical}
}

@article{Lopez2018,
    title = {{The demographic history and mutational load of African hunter-gatherers and farmers}},
    year = {2018},
    journal = {Nature Ecology and Evolution},
    author = {Lopez, Marie and Kousathanas, Athanasios and Quach, Hélène and Harmant, Christine and Mouguiama-Daouda, Patrick and Hombert, Jean Marie and Froment, Alain and Perry, George H. and Barreiro, Luis B. and Verdu, Paul and Patin, Etienne and Quintana-Murci, Lluís},
    number = {4},
    pages = {721--730},
    volume = {2},
    publisher = {Springer US},
    url = {http://dx.doi.org/10.1038/s41559-018-0496-4},
    doi = {10.1038/s41559-018-0496-4},
    issn = {2397334X}
}

@article{Lohmueller2014,
    title = {{The distribution of deleterious genetic variation in human populations}},
    year = {2014},
    journal = {Current Opinion in Genetics and Development},
    author = {Lohmueller, Kirk E.},
    pages = {139--146},
    volume = {29},
    publisher = {Elsevier Ltd},
    url = {http://dx.doi.org/10.1016/j.gde.2014.09.005},
    isbn = {0959-437X},
    doi = {10.1016/j.gde.2014.09.005},
    issn = {18790380},
    pmid = {25461617}
}

@article{Lebeuf-Taylor2019a,
    title = {{The distribution of fitness effects among synonymous mutations in a gene under selection}},
    year = {2019},
    journal = {bioRxiv},
    author = {Lebeuf-Taylor, E. and McCloskey, N. and Bailey, S. F. and Hinz, A. and Kassen, R.},
    pages = {1--16},
    doi = {10.1101/553610}
}

@article{Sanjua2004,
    title = {{The distribution of fitness effects caused by single-nucleotide substitutions in an RNA virus}},
    year = {2004},
    journal = {Proceedings of the National Academy of Sciences USA},
    author = {Sanjua, Rafael and Myoa, Andres and Elena, Santiago F},
    number = {22},
    pages = {8396--8401},
    volume = {101},
    isbn = {1,212120.132}
}

@article{Connallon2015,
    title = {{The distribution of fitness effects in an uncertain world}},
    year = {2015},
    journal = {Evolution},
    author = {Connallon, Tim and Clark, Andrew G.},
    number = {6},
    month = {6},
    pages = {1610--1618},
    volume = {69},
    publisher = {Society for the Study of Evolution},
    doi = {10.1111/evo.12673},
    issn = {15585646},
    keywords = {Adaptation, Fitness, Genetic variation, Mutations, Pleiotropy, Trade-offs}
}

@article{Eyre-Walker2006,
    title = {{The distribution of fitness effects of new deleterious amino acid mutations in humans}},
    year = {2006},
    journal = {Genetics},
    author = {Eyre-Walker, Adam and Woolfit, Megan and Phelps, Ted},
    number = {2},
    pages = {891--900},
    volume = {173},
    doi = {10.1534/genetics.106.057570},
    issn = {0016-6731}
}

@article{Eyre-Walker2007,
    title = {{The distribution of fitness effects of new mutations.}},
    year = {2007},
    journal = {Nature Reviews Genetics},
    author = {Eyre-Walker, Adam and Keightley, Peter D},
    number = {8},
    pages = {61061--8},
    volume = {8},
    doi = {10.1038/nrg2146},
    issn = {1471-0056},
    pmid = {17637733},
    keywords = {Amino Acid Substitution, Animals, DNA, DNA: genetics, Evolution, Genetic, Humans, Models, Molecular, Mutagenesis, Mutation, Polymorphism, Single Nucleotide}
}

@article{Loewe2008a,
    title = {{The distribution of mutational effects on fitness in a simple circadian clock}},
    year = {2008},
    journal = {Lecture Notes in Computer Science (including subseries Lecture Notes in Artificial Intelligence and Lecture Notes in Bioinformatics)},
    author = {Loewe, Laurence and Hillston, Jane},
    pages = {156--175},
    volume = {5307 LNBI},
    isbn = {3540885617},
    doi = {10.1007/978-3-540-88562-7{\_}14},
    issn = {03029743}
}

@article{Lack2015,
    title = {{The Drosophila Genome Nexus: A population genomic resource of 623 Drosophila melanogaster genomes, including 197 from a single ancestral range population}},
    year = {2015},
    journal = {Genetics},
    author = {Lack, J. B. and Cardeno, C. M. and Crepeau, M. W. and Taylor, W. and Corbett-Detig, R. B. and Stevens, K. A. and Langley, C. H. and Pool, J. E.},
    number = {4},
    pages = {1229--1241},
    volume = {199},
    url = {http://www.genetics.org/cgi/doi/10.1534/genetics.115.174664},
    doi = {10.1534/genetics.115.174664},
    issn = {0016-6731},
    keywords = {drosophila genome nexus, drosophila melanogaster, genome assembly, population genomics}
}

@article{Charlesworth1994,
    title = {{The effect of background selection against deleterious mutations on weakly selected, linked variants}},
    year = {1994},
    journal = {Genetical Research},
    author = {Charlesworth, Brian},
    number = {3},
    pages = {213--227},
    volume = {63},
    publisher = {University of Arizona},
    doi = {10.1017/S0016672300032365},
    issn = {14695073}
}

@article{Charlesworth1993,
    title = {{The effect of deleterious mutations on neutral molecular variation}},
    year = {1993},
    journal = {Genetics},
    author = {Charlesworth, B. and Morgan, M. T. and Charlesworth, D.},
    number = {4},
    pages = {1289--1303},
    volume = {134},
    isbn = {0016-6731},
    doi = {10.1111/j.0014-3820.2002.tb00188.x},
    issn = {00166731},
    pmid = {8375663},
    arxivId = {0707.3469}
}

@article{Barton1998a,
    title = {{The effect of hitch-hiking on neutral genealogies}},
    year = {1998},
    journal = {Genetics Research},
    author = {Barton, N. H.},
    number = {2},
    pages = {123--133},
    volume = {72},
    publisher = {University of Arizona},
    isbn = {0016-6723},
    doi = {10.1017/S0016672398003462},
    issn = {00166723},
    pmid = {4891}
}

@article{Nordborg1996,
    title = {{The effect of recombination on background selection}},
    year = {1996},
    journal = {Genetics Research},
    author = {Nordborg, Magnus and Charlesworth, Brian and Charlesworth, Deborah},
    pages = {159--174},
    volume = {67}
}

@article{Feingold2004,
    title = {{The ENCODE (ENCyclopedia Of DNA Elements) Project.}},
    year = {2004},
    journal = {Science},
    author = {Feingold, Ea and Good, Pj and Guyer, Ms and Kamholz, S and Liefer, L and Wetterstrand, K and Collins, Fs and Gingeras, Tr and Kampa, D and Sekinger, Ea and Cheng, J and Hirsch, H and Ghosh, S and Zhu, Z and Pate, S and Piccolboni, A and Yang, A and Tammana, H and Bekiranov, S and Kapranov, P and Harrison, R and Church, G and Struhl, K and Ren, B and Kim, Th and Barrera, Lo and Qu, C and Van Calcar, S and Luna, R and Glass, Ck and Rosenfeld, Mg and Guigo, R and Antonarakis, Se and Birney, E and Brent, M and Pachter, L and Reymond, A and Dermitzakis, Et and Dewey, C and Keefe, D and Denoeud, F and Lagarde, J and Ashurst, J and Hubbard, T and Wesselink, Jj and Castelo, R and Eyras, E and Myers, Rm and Sidow, A and Batzoglou, S and Trinklein, Nd and Hartman, Sj and Aldred, Sf and Anton, E and Schroeder, Di and Marticke, Ss and Nguyen, L and Schmutz, J and Grimwood, J and Dickson, M and Cooper, Gm and Stone, Ea and Asimenos, G and Brudno, M and Dutta, A and Karnani, N and Taylor, Cm and Kim, Hk and Robins, G and Stamatoyannopoulos, G and Stamatoyannopoulos, Ja and Dorschner, M and Sabo, P and Hawrytycz, M and Humbert, R and Wallace, J and Yu, M and Navas, Pa and McArthur, M and Noble, Ws and Dunham, I and Koch, Cm and Andrews, Rm and Clelland, Gk and Wilcox, S and Fowler, Jc and James, Kd and Groth, P and Dovey, Om and Ellis, Pd and Wraight, Vl and Mungall, Aj and Dhami, P and Fiegler, H and Langford, Cf and Carter, Np and Vetrie, D and Snyder, M and Euskirchen, G and Urban, Ae and Nagalakshmi, U and Rinn, J and Popescu, G and Bertone, P and Hartman, Sj and Rozowsky, J and Emanuelsson, O and Royce, T and Chung, S and Gerstein, M and Lian, Z and Lian, J and Nakayama, Y and Weissman, S and Stoic, V and Tongprasit, W and Sethi, H and Jones, S and Marra, M and Shin, H and Schein, J and Clamp, M and Lindblad-Toh, K and Chang, J and Jaffe, Db and Kamal, Es and Lander, Es and Mikkelsen, Ts and Vinson, J and Zody, Mc and de Jong, Pj and Osoegawa, K and Nefedov, M and Zhu, B and Baxevanis, Ad and Wolfsberg, Tg and Collins, Fs and Crawford, Ge and Holt, E and Vasicek, Tj and Zhou, D and Luo, S and Green, Ed and Bouffard, Gg and Margulies, Eh and Portnoy, Me and Hansen, Nf and Thomas, Pj and Mcdowell, Jc and Maskeri, B and Young, Ac and {Idol} and Blakesley, Rw and Schuler, G and Miller, W and Hardison, R and Elnitski, L and Shah, P and Salzberg, Sl and Pertea, M and Majoros, Wh and Haussler, D and Thomas, D and Rosenbloom, Kr and Clawson, H and Siepe, A and Kent, Wj and Weng, Z and Jin, S and Halees, A and Burden, H and Karaoz, U and Fu, Y and Yu, Y and Ding, C and Cantor, Cr and Kingston, Re and Dennis, J and Green, Rd and Singer, Ma and Richmond, Ta and Norton, Je and Farnham, Pj and Oberley, Mj and Inman, Dr and McCormick, Mr and Kim, Hk and Middle, Cl and Pirrung, Mc and Fu, Xd and Kwon, Ys and Ye, Z and Dekker, J and Tabuchi, Tm and Gheldof, N and Dostie, J and Harvey, Sc and Consortium, Encode Project},
    number = {5696},
    pages = {636--40},
    volume = {306},
    url = {http://www.ncbi.nlm.nih.gov/pubmed/15499007%5Cnhttp://discovery.ucl.ac.uk/167456/},
    isbn = {1095-9203 (Electronic){\textbackslash}r0036-8075 (Linking)},
    doi = {10.1126/science.1105136},
    issn = {1095-9203},
    pmid = {15499007},
    arxivId = {arXiv:1011.1669v3},
    keywords = {ANNOTATION, Access to Information, Animals, CDNAS, Computational Biology, Conserved Sequence, DNA, Databases, Evolution, Genome, Genomics, HUMAN-GENOME, Human, Humans, INTERNATIONAL HAPMAP PROJECT, Information Dissemination, Internet, Molecular, National Institutes of Health (U.S.), Nucleic Acid, Pilot Projects, Proteins, Proteins: genetics, Publishing, QUALITY, Regulatory Sequences, SEQUENCE, Sequence Analysis, TRANSCRIPTION, United States}
}

@article{DeJager2017,
    title = {{The era of GWAS is over – No}},
    year = {2017},
    journal = {Multiple Sclerosis Journal},
    author = {De Jager, Philip L},
    pages = {135245851774298},
    url = {http://journals.sagepub.com/doi/10.1177/1352458517742980},
    doi = {10.1177/1352458517742980},
    issn = {1352-4585}
}

@article{Rice2015,
    title = {{The evolutionarily stable distribution of fitness effects}},
    year = {2015},
    journal = {Genetics},
    author = {Rice, Daniel P. and Good, Benjamin H. and Desai, Michael M.},
    number = {1},
    month = {1},
    pages = {321--329},
    volume = {200},
    publisher = {Genetics},
    doi = {10.1534/genetics.114.173815},
    issn = {19432631},
    keywords = {Distribution of fitness effects, Evolutionary equilibrium, Mutation–selection–drift balance}
}

@article{Martin2006,
    title = {{The fitness effect of mutations across environments: a survey in light of fitness landscape models.}},
    year = {2006},
    journal = {Evolution},
    author = {Martin, Guillaume and Lenormand, Thomas},
    number = {12},
    pages = {2413--2427},
    volume = {60},
    isbn = {0014-3820 (Print)},
    doi = {10.1111/j.0014-3820.2006.tb01878.x},
    issn = {0014-3820},
    pmid = {17263105},
    keywords = {2006, accepted august 25, environmental stress, fitness landscape, genotype-by-environment interaction, mutation, received march 16, survey}
}

@article{Martin2015,
    title = {{The fitness effect of mutations across environments: Fisher's geometrical model with multiple optima}},
    year = {2015},
    journal = {Evolution},
    author = {Martin, Guillaume and Lenormand, Thomas},
    number = {6},
    pages = {1433--1447},
    volume = {69},
    isbn = {0014-3820 (Print)},
    doi = {10.1111/evo.12671},
    issn = {15585646},
    pmid = {25908434},
    keywords = {Adaptation, Evolution, Fitness, Life-history, Models/simulations, Mutations, Pleiotropy}
}

@article{Dillon2016,
    title = {{The fitness effects of spontaneous mutations nearly unseen by selection in a bacterium with multiple chromosomes}},
    year = {2016},
    journal = {Genetics},
    author = {Dillon, Marcus M. and Cooper, Vaughn S.},
    number = {3},
    month = {11},
    pages = {1225--1238},
    volume = {204},
    publisher = {Genetics},
    doi = {10.1534/genetics.116.193060},
    issn = {19432631},
    keywords = {Burkholderia cenocepacia, Deleterious mutation, Fitness effects, Genetic drift, Pleiotropy}
}

@article{Fragata2018,
    title = {{The fitness landscape of the codon space across environments}},
    year = {2018},
    journal = {Heredity},
    author = {Fragata, Inês and Matuszewski, Sebastian and Schmitz, Mark A. and Bataillon, Thomas and Jensen, Jeffrey D. and Bank, Claudia},
    number = {5},
    pages = {422--437},
    volume = {121},
    publisher = {Springer US},
    url = {http://dx.doi.org/10.1038/s41437-018-0125-7},
    doi = {10.1038/s41437-018-0125-7},
    issn = {13652540},
    pmid = {30127529}
}

@article{Harris2016,
    title = {{The genetic cost of neanderthal introgression}},
    year = {2016},
    journal = {Genetics},
    author = {Harris, Kelley and Nielsen, Rasmus},
    number = {2},
    pages = {881--891},
    volume = {203},
    isbn = {0016-6731},
    doi = {10.1534/genetics.116.186890},
    issn = {19432631},
    pmid = {27038113},
    keywords = {Archaic hominins, Deleterious mutation load, Gene flow, Heterosis, Nearly neutral theory}
}

@book{Fisher1930,
    title = {{The Genetical Theory of Natural Selection}},
    year = {1930},
    author = {Fisher, Ronald Aylmer},
    publisher = {Clarendon Press},
    address = {Oxford}
}

@article{Wandstrat2001,
    title = {{The genetics of complex autoimmune diseases: non-MHC susceptibility genes.}},
    year = {2001},
    journal = {Nature immunology},
    author = {Wandstrat, A and Wakeland, E},
    number = {9},
    pages = {802--809},
    volume = {2},
    isbn = {1529-2908},
    doi = {10.1038/ni0901-802},
    issn = {1529-2908},
    pmid = {11526390}
}

@article{McKenna2010,
    title = {{The Genome Analysis Toolkit: A MapReduce framework for analyzing next-generation DNA sequencing data}},
    year = {2010},
    journal = {Genome Research},
    author = {McKenna, A. and Hanna, M. and Banks, E. and Sivachenko, A. and Cibulskis, K. and Kernytsky, A. and Garimella, K. and Altshuler, D. and Gabriel, S. and Daly, M. and DePristo, M. A.},
    number = {9},
    month = {9},
    pages = {1297--1303},
    volume = {20},
    doi = {10.1101/gr.107524.110},
    issn = {1088-9051}
}

@article{Ardlie2015,
    title = {{The Genotype-Tissue Expression (GTEx) pilot analysis: Multitissue gene regulation in humans}},
    year = {2015},
    journal = {Science},
    author = {Ardlie, Kristin G. and DeLuca, David S. and Segr{\`{e}}, Ayellet V. and Sullivan, Timothy J. and Young, Taylor R. and Gelfand, Ellen T. and Trowbridge, Casandra A. and Maller, Julian B. and Tukiainen, Taru and Lek, Monkol and Ward, Lucas D. and Kheradpour, Pouya and Iriarte, Benjamin and Meng, Yan and Palmer, Cameron D. and Esko, Tõnu and Winckler, Wendy and Hirschhorn, Joel N. and Kellis, Manolis and MacArthur, Daniel G. and Getz, Gad and Shabalin, Andrey A. and Li, Gen and Zhou, Yi Hui and Nobel, Andrew B. and Rusyn, Ivan and Wright, Fred A. and Lappalainen, Tuuli and Ferreira, Pedro G. and Ongen, Halit and Rivas, Manuel A. and Battle, Alexis and Mostafavi, Sara and Monlong, Jean and Sammeth, Michael and Mel{\'{e}}, Marta and Reverter, Ferran and Goldmann, Jakob M. and Koller, Daphne and Guig{\'{o}}, Roderic and McCarthy, Mark I. and Dermitzakis, Emmanouil T. and Gamazon, Eric R. and Im, Hae Kyung and Konkashbaev, Anuar and Nicolae, Dan L. and Cox, Nancy J. and Flutre, Timothée and Wen, Xiaoquan and Stephens, Matthew and Pritchard, Jonathan K. and Tu, Zhidong and Zhang, Bin and Huang, Tao and Long, Quan and Lin, Luan and Yang, Jialiang and Zhu, Jun and Liu, Jun and Brown, Amanda and Mestichelli, Bernadette and Tidwell, Denee and Lo, Edmund and Salvatore, Michael and Shad, Saboor and Thomas, Jeffrey A. and Lonsdale, John T. and Moser, Michael T. and Gillard, Bryan M. and Karasik, Ellen and Ramsey, Kimberly and Choi, Christopher and Foster, Barbara A. and Syron, John and Fleming, Johnell and Magazine, Harold and Hasz, Rick and Walters, Gary D. and Bridge, Jason P. and Miklos, Mark and Sullivan, Susan and Barker, Laura K. and Traino, Heather M. and Mosavel, Maghboeba and Siminoff, Laura A. and Valley, Dana R. and Rohrer, Daniel C. and Jewell, Scott D. and Branton, Philip A. and Sobin, Leslie H. and Barcus, Mary and Qi, Liqun and McLean, Jeffrey and Hariharan, Pushpa and Um, Ki Sung and Wu, Shenpei and Tabor, David and Shive, Charles and Smith, Anna M. and Buia, Stephen A. and Undale, Anita H. and Robinson, Karna L. and Roche, Nancy and Valentino, Kimberly M. and Britton, Angela and Burges, Robin and Bradbury, Debra and Hambright, Kenneth W. and Seleski, John and Korzeniewski, Greg E. and Erickson, Kenyon and Marcus, Yvonne and Tejada, Jorge and Taherian, Mehran and Lu, Chunrong and Basile, Margaret and Mash, Deborah C. and Volpi, Simona and Struewing, Jeffery P. and Temple, Gary F. and Boyer, Joy and Colantuoni, Deborah and Little, Roger and Koester, Susan and Carithers, Latarsha J. and Moore, Helen M. and Guan, Ping and Compton, Carolyn and Sawyer, Sherilyn J. and Demchok, Joanne P. and Vaught, Jimmie B. and Rabiner, Chana A. and {Lockhart}},
    number = {6235},
    pages = {648--660},
    volume = {348},
    isbn = {0036-8075},
    doi = {10.1126/science.1262110},
    issn = {10959203},
    pmid = {25954001}
}

@article{Caballero2007,
    title = {{The Global Epidemic of Obesity: An Overview}},
    year = {2007},
    journal = {Epidemiologic Reviews},
    author = {Caballero, Benjamin},
    pages = {1--5},
    volume = {29},
    isbn = {0256-4947 (Print){\textbackslash}n0256-4947 (Linking)},
    doi = {10.1093/epirev/mxm012},
    issn = {02564947},
    pmid = {16883080}
}

@article{Dolgin2017,
    title = {{The greatest hits of the human genome}},
    year = {2017},
    journal = {Nature},
    author = {Dolgin, Elie},
    pages = {427--431},
    volume = {551},
    doi = {10.1038/d41586-017-07291-9},
    issn = {1476-4687},
    pmid = {29168817}
}

@article{Regev2017,
    title = {{The human cell atlas}},
    year = {2017},
    journal = {eLife},
    author = {Regev, Aviv and Teichmann, Sarah A. and Lander, Eric S. and Amit, Ido and Benoist, Christophe and Birney, Ewan and Bodenmiller, Bernd and Campbell, Peter and Carninci, Piero and Clatworthy, Menna and Clevers, Hans and Deplancke, Bart and Dunham, Ian and Eberwine, James and Eils, Roland and Enard, Wolfgang and Farmer, Andrew and Fugger, Lars and G{\"{o}}ttgens, Berthold and Hacohen, Nir and Haniffa, Muzlifah and Hemberg, Martin and Kim, Seung and Klenerman, Paul and Kriegstein, Arnold and Lein, Ed and Linnarsson, Sten and Lundberg, Emma and Lundeberg, Joakim and Majumder, Partha and Marioni, John C. and Merad, Miriam and Mhlanga, Musa and Nawijn, Martijn and Netea, Mihai and Nolan, Garry and Pe’er, Dana and Phillipakis, Anthony and Ponting, Chris P. and Quake, Stephen and Reik, Wolf and Rozenblatt-Rosen, Orit and Sanes, Joshua and Satija, Rahul and Schumacher, Ton N. and Shalek, Alex and Shapiro, Ehud and Sharma, Padmanee and Shin, Jay W. and Stegle, Oliver and Stratton, Michael and Stubbington, Michael J.T. and Theis, Fabian J. and Uhlen, Matthias and Van Oudenaarden, Alexander and Wagner, Allon and Watt, Fiona and Weissman, Jonathan and Wold, Barbara and Xavier, Ramnik and Yosef, Nir},
    pages = {e27041},
    volume = {6},
    doi = {10.7554/eLife.27041},
    issn = {2050084X},
    pmid = {29206104},
    arxivId = {10.1101/121202}
}

@article{Isserlin2011,
    title = {{The human genome and drug discovery after a decade. Roads (still) not taken}},
    year = {2011},
    author = {Isserlin, Ruth and Bader, Gary D. and Edwards, Aled and Frye, Stephen and Willson, Timothy and Yu, Frank H.},
    url = {http://arxiv.org/abs/1102.0448},
    doi = {10.1038/470163a},
    arxivId = {1102.0448}
}

@article{Struck2018,
    title = {{The impact of genome-wide association studies on biomedical research publications}},
    year = {2018},
    journal = {Human Genomics},
    author = {Struck, Travis J and Mannakee, Brian K and Gutenkunst, Ryan N},
    number = {1},
    pages = {38},
    volume = {12},
    publisher = {Human Genomics},
    keywords = {bibliometrics, follow-up research, genome-wide association studies}
}

@article{Lohmueller2014a,
    title = {{The Impact of Population Demography and Selection on the Genetic Architecture of Complex Traits}},
    year = {2014},
    journal = {PLoS Genetics},
    author = {Lohmueller, Kirk E.},
    number = {5},
    pages = {e1004379},
    volume = {10},
    isbn = {1553-7404 (Electronic){\textbackslash}r1553-7390 (Linking)},
    doi = {10.1371/journal.pgen.1004379},
    issn = {15537404},
    pmid = {24875776},
    arxivId = {1306.5261}
}

@article{Simons2016,
    title = {{The impact of recent population history on the deleterious mutation load in humans and close evolutionary relatives}},
    year = {2016},
    journal = {Current Opinion in Genetics and Development},
    author = {{Kondra}},
    pages = {150--158},
    volume = {41},
    publisher = {Elsevier Ltd},
    url = {http://dx.doi.org/10.1016/j.gde.2016.09.006},
    isbn = {9788578110796},
    doi = {10.1016/j.gde.2016.09.006},
    issn = {18790380},
    pmid = {27744216},
    arxivId = {arXiv:1011.1669v3}
}

@article{Hinch2011,
    title = {{The landscape of recombination in African Americans.}},
    year = {2011},
    journal = {Nature},
    author = {Hinch, Anjali G and Tandon, Arti and Patterson, Nick and Song, Yunli and Rohland, Nadin and Palmer, Cameron D and Chen, Gary K and Wang, Kai and Buxbaum, Sarah G and Akylbekova, Ermeg L and Aldrich, Melinda C and Ambrosone, Christine B and Amos, Christopher and Bandera, Elisa V and Berndt, Sonja I and Bernstein, Leslie and Blot, William J and Bock, Cathryn H and Boerwinkle, Eric and Cai, Qiuyin and Caporaso, Neil and Casey, Graham and Cupples, L Adrienne and Deming, Sandra L and Diver, W Ryan and Divers, Jasmin and Fornage, Myriam and Gillanders, Elizabeth M and Glessner, Joseph and Harris, Curtis C and Hu, Jennifer J and Ingles, Sue a and Isaacs, William and John, Esther M and Kao, W H Linda and Keating, Brendan and Kittles, Rick a and Kolonel, Laurence N and Larkin, Emma and Le Marchand, Loic and McNeill, Lorna H and Millikan, Robert C and Murphy, Adam and Musani, Solomon and Neslund-Dudas, Christine and Nyante, Sarah and Papanicolaou, George J and Press, Michael F and Psaty, Bruce M and Reiner, Alex P and Rich, Stephen S and Rodriguez-Gil, Jorge L and Rotter, Jerome I and Rybicki, Benjamin a and Schwartz, Ann G and Signorello, Lisa B and Spitz, Margaret and Strom, Sara S and Thun, Michael J and Tucker, Margaret a and Wang, Zhaoming and Wiencke, John K and Witte, John S and Wrensch, Margaret and Wu, Xifeng and Yamamura, Yuko and Zanetti, Krista a and Zheng, Wei and Ziegler, Regina G and Zhu, Xiaofeng and Redline, Susan and Hirschhorn, Joel N and Henderson, Brian E and Taylor, Herman a and Price, Alkes L and Hakonarson, Hakon and Chanock, Stephen J and Haiman, Christopher a and Wilson, James G and Reich, David and Myers, Simon R},
    number = {7359},
    pages = {170--175},
    volume = {476},
    publisher = {Nature Publishing Group},
    url = {http://dx.doi.org/10.1038/nature10336},
    isbn = {1476-4687 (Electronic){\textbackslash}r0028-0836 (Linking)},
    doi = {10.1038/nature10336},
    issn = {0028-0836},
    pmid = {21775986}
}

@article{Brandvain2016,
    title = {{The Limits of Natural Selection in a Nonequilibrium World}},
    year = {2016},
    journal = {Trends in Genetics},
    author = {Brandvain, Yaniv and Wright, Stephen I.},
    number = {4},
    pages = {201--210},
    volume = {32},
    publisher = {Elsevier Ltd},
    url = {http://dx.doi.org/10.1016/j.tig.2016.01.004},
    isbn = {0168-9525},
    doi = {10.1016/j.tig.2016.01.004},
    issn = {13624555},
    pmid = {26874998}
}

@article{Comeron2012,
    title = {{The Many Landscapes of Recombination in Drosophila melanogaster}},
    year = {2012},
    journal = {PLoS Genetics},
    author = {Comeron, Josep M. and Ratnappan, Ramesh and Bailin, Samuel},
    number = {10},
    pages = {33--35},
    volume = {8},
    isbn = {1553-7404 (Electronic){\textbackslash}r1553-7390 (Linking)},
    doi = {10.1371/journal.pgen.1002905},
    issn = {15537390},
    pmid = {23071443}
}

@article{Altrock2015,
    title = {{The mathematics of cancer: integrating quantitative models}},
    year = {2015},
    journal = {Nat Rev Cancer},
    author = {Altrock, Philipp M and Liu, Lin L and Michor, Franziska},
    number = {12},
    pages = {730--745},
    volume = {15},
    publisher = {Nature Publishing Group},
    url = {http://dx.doi.org/10.1038/nrc4029%5Cn10.1038/nrc4029},
    isbn = {1474-1768 (Electronic) 1474-175X (Linking)},
    doi = {10.1038/nrc4029},
    issn = {1474-175X},
    pmid = {26597528}
}

@article{Perc2014,
    title = {{The Matthew effect in empirical data}},
    year = {2014},
    journal = {Journal of The Royal Society Interface},
    author = {Perc, M.},
    number = {98},
    pages = {20140378--20140378},
    volume = {11},
    url = {http://rsif.royalsocietypublishing.org/cgi/doi/10.1098/rsif.2014.0378},
    isbn = {1742-5689},
    doi = {10.1098/rsif.2014.0378},
    issn = {1742-5689},
    pmid = {24990288},
    arxivId = {1408.5124},
    keywords = {biocomplexity, mathematical physics}
}

@article{Merton1968,
    title = {{The Matthew Effect in Science}},
    year = {1968},
    journal = {Science},
    author = {Merton, Robert K.},
    number = {3810},
    pages = {56--63},
    volume = {159},
    isbn = {0036-8075 (Print){\textbackslash}r0036-8075 (Linking)},
    doi = {10.1126/science.159.3810.56},
    issn = {0036-8075},
    pmid = {3346118}
}

@article{Geer2010,
    title = {{The NCBI BioSystems database.}},
    year = {2010},
    journal = {Nucleic acids research},
    author = {Geer, Lewis Y and Marchler-Bauer, Aron and Geer, Renata C and Han, Lianyi and He, Jane and He, Siqian and Liu, Chunlei and Shi, Wenyao and Bryant, Stephen H},
    number = {Database issue},
    month = {1},
    pages = {492--6},
    volume = {38},
    url = {http://www.pubmedcentral.nih.gov/articlerender.fcgi?artid=2808896&tool=pmcentrez&rendertype=abstract},
    doi = {10.1093/nar/gkp858},
    issn = {1362-4962},
    pmid = {19854944},
    keywords = {Animals, Cell Membrane, Cell Membrane: metabolism, Computational Biology, Computational Biology: methods, Computational Biology: trends, Databases, Genetic, Databases, Nucleic Acid, Databases, Protein, Genes, Genomics, Humans, Information Storage and Retrieval, Information Storage and Retrieval: methods, Internet, National Library of Medicine (U.S.), Software, Systems Biology, United States}
}

@article{MacArthur2016,
    title = {{The new NHGRI-EBI Catalog of published genome-wide association studies (GWAS Catalog).}},
    year = {2017},
    journal = {Nucleic acids research},
    author = {MacArthur, Jacqueline and Bowler, Emily and Cerezo, Maria and Gil, Laurent and Hall, Peggy and Hastings, Emma and Junkins, Heather and McMahon, Aoife and Milano, Annalisa and Morales, Joannella and Pendlington, Zoe May and Welter, Danielle and Burdett, Tony and Hindorff, Lucia and Flicek, Paul and Cunningham, Fiona and Parkinson, Helen},
    number = {D1},
    pages = {D896-D901},
    volume = {45},
    url = {http://www.ncbi.nlm.nih.gov/pubmed/27899670},
    isbn = {13624962 (Electronic)},
    doi = {10.1093/nar/gkw1133},
    issn = {1362-4962 (Electronic)},
    pmid = {27899670}
}

@article{Welter2014a,
    title = {{The NHGRI GWAS Catalog, a curated resource of SNP-trait associations}},
    year = {2014},
    journal = {Nucleic Acids Research},
    author = {Welter, Danielle and MacArthur, Jacqueline and Morales, Joannella and Burdett, Tony and Hall, Peggy and Junkins, Heather and Klemm, Alan and Flicek, Paul and Manolio, Teri and Hindorff, Lucia and Parkinson, Helen},
    number = {D1},
    pages = {1001--1006},
    volume = {42},
    isbn = {10.1093/nar/gkt1229},
    doi = {10.1093/nar/gkt1229},
    issn = {03051048},
    pmid = {24316577}
}

@article{Shendure2015,
    title = {{The origins, determinants, and consequences of human mutations.}},
    year = {2015},
    journal = {The origins, determinants, and consequences of human mutations.},
    author = {Shendure, Jay and Akey, Joshua M},
    number = {6255},
    pages = {1478--1483},
    volume = {349},
    url = {c:%5CUsers%5Ckirsl_000%5COneDrive%5CDocuments%5CReadCube%5CShendure et al-2015-Science.pdf%5Cnpapers3://publication/doi/10.1126/science.aaa9119},
    isbn = {0022-0949},
    doi = {10.1126/science.aaa9119},
    issn = {0036-8075},
    pmid = {26404824},
    arxivId = {arXiv:1011.1669v3}
}

@article{Latta2015,
    title = {{The Phenotypic Effects of Spontaneous Mutations in Different Environments}},
    year = {2015},
    journal = {The American Naturalist},
    author = {Latta, Leigh C. and Peacock, Mica and Civitello, David J. and Dudycha, Jeffry L. and Meik, Jesse M. and Schaack, Sarah},
    number = {2},
    pages = {243--252},
    volume = {185},
    url = {http://www.journals.uchicago.edu/doi/10.1086/679501},
    doi = {10.1086/679501},
    issn = {0003-0147},
    pmid = {25616142},
    keywords = {life history, mutation accumulation, phenotypic plasticity}
}

@article{Gallagher2018,
    title = {{The Post-GWAS Era: From Association to Function}},
    year = {2018},
    journal = {American Journal of Human Genetics},
    author = {Gallagher, Michael D. and Chen-Plotkin, Alice S.},
    number = {5},
    pages = {717--730},
    volume = {102},
    publisher = {American Society of Human Genetics},
    url = {https://doi.org/10.1016/j.ajhg.2018.04.002},
    doi = {10.1016/j.ajhg.2018.04.002},
    issn = {15376605},
    pmid = {29727686}
}

@article{Ossowski2010,
    title = {{The Rate and Molecular Spectrum of Spontaneous Mutations in Arabidopsis thaliana}},
    year = {2010},
    journal = {Science},
    author = {Ossowski, S. and Schneeberger, K. and Lucas-Lledo, J. I. and Warthmann, N. and Clark, R. M. and Shaw, R. G. and Weigel, D. and Lynch, M.},
    number = {5961},
    pages = {92--94},
    volume = {327},
    doi = {10.1126/science.1180677},
    issn = {0036-8075}
}

@article{Lynch2009,
    title = {{The Rate and Molecular Spectrum of Spontaneous Mutations in Arabidopsis thaliana}},
    year = {2009},
    journal = {Science},
    author = {Lynch, M. and Clark, R. M. and Shaw, R. G. and Schneeberger, K. and Ossowski, S. and Warthmann, N. and Lucas-Lledo, J. I. and Weigel, D.},
    number = {5961},
    pages = {92},
    volume = {327},
    doi = {10.1126/science.1180677},
    issn = {0036-8075}
}

@article{James2016,
    title = {{The rate of adaptive evolution in animal mitochondria}},
    year = {2016},
    journal = {Molecular Ecology},
    author = {James, Jennifer E. and Piganeau, Gwenael and Eyre-Walker, Adam},
    number = {1},
    pages = {67--78},
    volume = {25},
    doi = {10.1111/mec.13475},
    issn = {1365294X},
    pmid = {26578312},
    keywords = {adaptive evolution, distribution of fitness effects, genetic diversity, mitochondria, mutation rate, site frequency spectrum}
}

@article{Stephan2007,
    title = {{The recent demographic and adaptive history of Drosophila melanogaster}},
    year = {2007},
    journal = {Heredity},
    author = {Stephan, W. and Li, H.},
    number = {2},
    pages = {65--68},
    volume = {98},
    isbn = {0018-067X},
    doi = {10.1038/sj.hdy.6800901},
    issn = {0018067X},
    pmid = {17006533},
    keywords = {Adaptation, D. melanogaster, Demography, Population structure, Rate of adaptive substitution, Selective sweeps}
}

@article{Spielman2015,
    title = {{The Relationship between dN/dS and Scaled Selection Coefficients.}},
    year = {2015},
    journal = {Molecular biology and evolution},
    author = {Spielman, Stephanie J and Wilke, Claus O},
    number = {4},
    pages = {1097--1108},
    volume = {32},
    url = {http://www.ncbi.nlm.nih.gov/pubmed/25576365},
    doi = {10.1093/molbev/msv003},
    issn = {1537-1719},
    pmid = {25576365},
    keywords = {dn, ds, evolution, markov models of sequence, mutation-selection models, protein, scaled selection coefficients}
}

@article{Nelson2015,
    title = {{The support of human genetic evidence for approved drug indications}},
    year = {2015},
    journal = {Nature Genetics},
    author = {Nelson, Matthew R. and Tipney, Hannah and Painter, Jeffery L. and Shen, Judong and Nicoletti, Paola and Shen, Yufeng and Floratos, Aris and Sham, Pak Chung and Li, Mulin Jun and Wang, Junwen and Cardon, Lon R. and Whittaker, John C. and Sanseau, Philippe},
    number = {8},
    pages = {856--860},
    volume = {47},
    publisher = {Nature Publishing Group},
    url = {http://dx.doi.org/10.1038/ng.3314},
    isbn = {1546-1718},
    doi = {10.1038/ng.3314},
    issn = {15461718},
    pmid = {26121088}
}

@article{Tenaillon2014,
    title = {{The Utility of Fisher's Geometric Model in Evolutionary Genetics.}},
    year = {2014},
    journal = {Annual review of ecology, evolution, and systematics},
    author = {Tenaillon, O},
    pages = {179--201},
    volume = {45},
    url = {http://www.ncbi.nlm.nih.gov/pubmed/26740803%0Ahttp://www.pubmedcentral.nih.gov/articlerender.fcgi?artid=PMC4699269},
    doi = {10.1146/annurev-ecolsys-120213-091846},
    issn = {1543-592X},
    pmid = {26740803},
    keywords = {adaptive landscape, distribution of fitness effects, drift load, epistasis, fisher, phenotypic complexity, pleiotropy, robustness, s geometric model}
}

@article{Bank2014a,
    title = {{Thinking too positive? Revisiting current methods of population genetic selection inference}},
    year = {2014},
    journal = {Trends in Genetics},
    author = {Bank, Claudia and Ewing, Gregory B. and Ferrer-Admettla, Anna and Foll, Matthieu and Jensen, Jeffrey D.},
    number = {12},
    pages = {540--546},
    volume = {30},
    publisher = {Elsevier Ltd},
    url = {http://dx.doi.org/10.1016/j.tig.2014.09.010},
    isbn = {0168-9525},
    doi = {10.1016/j.tig.2014.09.010},
    issn = {13624555},
    pmid = {25438719},
    keywords = {Background selection, Computational biology, Evolution, Natural selection, Population genetic inference}
}

@article{Rinaldi2012,
    title = {{To hype, or not to(o) hype. Communication of science is often tarnished by sensationalization, for which both scientists and the media are responsible}},
    year = {2012},
    journal = {EMBO Reports},
    author = {Rinaldi, Andrea},
    number = {4},
    pages = {303--307},
    volume = {13},
    publisher = {Nature Publishing Group},
    url = {http://dx.doi.org/10.1038/embor.2012.39},
    isbn = {1469-3178 (Electronic){\textbackslash}r1469-221X (Linking)},
    doi = {10.1038/embor.2012.39},
    issn = {1469221X},
    pmid = {22422003}
}

@article{Edwards2011,
    title = {{Too many roads not taken.}},
    year = {2011},
    journal = {Nature},
    author = {Edwards, Aled M and Isserlin, Ruth and Bader, Gary D and Frye, Stephen V and Willson, Timothy M and Yu, Frank H},
    number = {7333},
    pages = {163--165},
    volume = {470},
    isbn = {1476-4687 (Electronic){\textbackslash}r0028-0836 (Linking)},
    doi = {10.1038/470163a},
    issn = {0028-0836},
    pmid = {21307913}
}

@article{Johri2020,
    title = {{Toward an evolutionarily appropriate null model : Jointly inferring demography and purifying selection}},
    year = {2020},
    journal = {Genetics},
    author = {Johri, Parul and Charlesworth, Brian and Jensen, Jeffrey D.},
    number = {1},
    pages = {173--192},
    volume = {215},
    isbn = {0000000227063},
    keywords = {a, and s, approximate bayesian computation, b, background selection, century, demographic inference, distribution of fi tness, early 20th, effects, fisher, haldane, j, mathematical and conceptual framework, population genetics in the, r, s, t the founding of, veloped much of the, wright de-}
}

@article{Klesmith2017,
    title = {{Trade-offs between enzyme fitness and solubility illuminated by deep mutational scanning}},
    year = {2017},
    journal = {Proceedings of the National Academy of Sciences of the United States of America},
    author = {Klesmith, Justin R. and Bacik, John Paul and Wrenbeck, Emily E. and Michalczyk, Ryszard and Whitehead, Timothy A.},
    number = {9},
    pages = {2265--2270},
    volume = {114},
    isbn = {1614437114},
    doi = {10.1073/pnas.1614437114},
    issn = {10916490},
    pmid = {28196882},
    keywords = {Deep mutational scanning, Fitness landscapes, High-throughput screening, Protein solubility, Yeast surface display}
}

@article{Ragsdale2016,
    title = {{Triallelic population genomics for inferring correlated fitness effects of same site nonsynonymous mutations}},
    year = {2016},
    journal = {Genetics},
    author = {Ragsdale, Aaron P. and Coffman, Alec J. and Hsieh, Pinghsun and Struck, Travis J. and Gutenkunst, Ryan N.},
    number = {1},
    pages = {513--523},
    volume = {203},
    doi = {10.1534/genetics.115.184812},
    issn = {19432631},
    pmid = {27029732},
    keywords = {Diffusion approximation, Distribution of fitness effects, Drosophila melanogaster, Nonsynonymous mutations, Triallelic sites}
}

@article{Sudlow2015,
    title = {{UK Biobank: An Open Access Resource for Identifying the Causes of a Wide Range of Complex Diseases of Middle and Old Age}},
    year = {2015},
    journal = {PLoS Medicine},
    author = {Sudlow, Cathie and Gallacher, John and Allen, Naomi and Beral, Valerie and Burton, Paul and Danesh, John and Downey, Paul and Elliott, Paul and Green, Jane and Landray, Martin and Liu, Bette and Matthews, Paul and Ong, Giok and Pell, Jill and Silman, Alan and Young, Alan and Sprosen, Tim and Peakman, Tim and Collins, Rory},
    number = {3},
    pages = {1--10},
    volume = {12},
    isbn = {1549-1676 (Electronic){\textbackslash}r1549-1277 (Linking)},
    doi = {10.1371/journal.pmed.1001779},
    issn = {15491676},
    pmid = {25826379}
}

@article{Gaya-Vidal2014,
    title = {{Uncovering adaptive evolution in the human lineage}},
    year = {2014},
    journal = {BMC Genomics},
    author = {Gay{\`{a}}-Vidal, Magdalena and Alb{\`{a}}, M},
    number = {},
    pages = {599-undefined},
    volume = {15},
    doi = {10.1186/1471-2164-15-599},
    issn = {1471-2164}
}

@article{Quintana-Murci2016,
    title = {{Understanding rare and common diseases in the context of human evolution.}},
    year = {2016},
    journal = {Genome biology},
    author = {Quintana-Murci, Lluis},
    number = {1},
    pages = {225},
    volume = {17},
    publisher = {Genome Biology},
    url = {http://www.ncbi.nlm.nih.gov/pubmed/27821149%5Cnhttp://www.pubmedcentral.nih.gov/articlerender.fcgi?artid=PMC5098287},
    isbn = {1474-760X (Electronic)
1474-7596 (Linking)},
    doi = {10.1186/s13059-016-1093-y},
    issn = {1474-760X},
    pmid = {27821149}
}

@article{Fernandez-de-Cossio-Diaz2020,
    title = {{Unsupervised Inference of Protein Fitness Landscape from Deep Mutational Scan}},
    year = {2020},
    journal = {Molecular Biology and Evolution},
    author = {Fernandez-de-Cossio-Diaz, Jorge and Uguzzoni, Guido and Pagnani, Andrea},
    doi = {10.1093/molbev/msaa204},
    issn = {0737-4038},
    pmid = {32770229},
    keywords = {computational biology, deep mutational scanning, direct-coupling, fitness landscape, statistical modeling}
}

@article{Livesey2020,
    title = {{Using deep mutational scanning to benchmark variant effect predictors and identify disease mutations}},
    year = {2020},
    journal = {Molecular Systems Biology},
    author = {Livesey, Benjamin J and Marsh, Joseph A},
    number = {7},
    pages = {1--12},
    volume = {16},
    doi = {10.15252/msb.20199380},
    issn = {1744-4292},
    pmid = {32627955},
    keywords = {computational, genomics, missense mutations, phenotype prediction, protein structure, saturation mutagenesis, subject categories chromatin, transcription, variant effect}
}

@article{Kinney2010,
    title = {{Using deep sequencing to characterize the biophysical mechanism of a transcriptional regulatory sequence}},
    year = {2010},
    journal = {Proceedings of the National Academy of Sciences of the United States of America},
    author = {Kinney, Justin B. and Murugan, Anand and Callan, Curtis G. and Cox, Edward C.},
    number = {20},
    pages = {9158--9163},
    volume = {107},
    doi = {10.1073/pnas.1004290107},
    issn = {00278424},
    pmid = {20439748},
    keywords = {Gene regulation, Lac promoter, Mutual information, Parallel tempering Monte Carlo, Thermodynamic models}
}

@article{Reeb2019,
    title = {{Variant effect predictions capture some aspects of deep mutational scanning experiments}},
    year = {2019},
    journal = {bioRxiv},
    author = {Reeb, Jonas and Wirth, Theresa and Rost, Burkhard},
    pages = {1--12},
    publisher = {BMC Bioinformatics},
    isbn = {1285902034394},
    doi = {10.1101/859603},
    issn = {1471-2105},
    keywords = {Deep mutational scanning, Non-synonymous sequence variant, Sequence variation, Variant effect prediction}
}

@article{Moutinho2019,
    title = {{Variation of the adaptive substitution rate between species and within genomes}},
    year = {2019},
    journal = {Evolutionary Ecology},
    author = {Moutinho, Ana Filipa and Bataillon, Thomas and Dutheil, Julien Y.},
    month = {12},
    url = {http://link.springer.com/10.1007/s10682-019-10026-z},
    doi = {10.1007/s10682-019-10026-z},
    issn = {0269-7653}
}

@article{Keightley2010,
    title = {{What can we learn about the distribution of fitness effects of new mutations from DNA sequence data?}},
    year = {2010},
    journal = {Philosophical Transactions of the Royal Society B: Biological Sciences},
    author = {Keightley, Peter D. and Eyre-Walker, Adam},
    number = {1544},
    pages = {1187--1193},
    volume = {365},
    doi = {10.1098/rstb.2009.0266},
    issn = {14712970},
    keywords = {Distribution of effects, Mutation, Parameter inference, Selection}
}

@article{Gandon2012,
    title = {{What limits the evolutionary emergence of pathogens?}},
    year = {2013},
    journal = {Philosophical Transactions of the Royal Society B},
    author = {Gandon, S and Hochberg, M and Holt, R D and Martin, G and Day, T},
    pages = {20120086},
    volume = {368},
    keywords = {computational biology, ecology, epidemiology, evolution, health and disease and}
}

@article{Pena-Castillo2007,
    title = {{Why are there still over 1000 uncharacterized yeast genes?}},
    year = {2007},
    journal = {Genetics},
    author = {Pe{\~{n}}a-Castillo, Lourdes and Hughes, Timothy R.},
    number = {1},
    pages = {7--14},
    volume = {176},
    isbn = {0016-6731 (Print)},
    doi = {10.1534/genetics.107.074468},
    issn = {00166731},
    pmid = {17435240}
}

@article{McVicker2009,
    title = {{Widespread genomic signatures of natural selection in hominid evolution}},
    year = {2009},
    journal = {PLoS Genetics},
    author = {McVicker, Graham and Gordon, David and Davis, Colleen and Green, Phil},
    number = {5},
    pages = {e1000471},
    volume = {5},
    isbn = {1553-7404 (Electronic){\textbackslash}n1553-7390 (Linking)},
    doi = {10.1371/journal.pgen.1000471},
    issn = {15537390},
    pmid = {19424416}
}

@article{Sansbury2019Mutagenesis,
    title = {{ CRISPR-Directed Gene Editing Catalyzes Precise Gene Segment Replacement In Vitro Enabling a Novel Method for Multiplex Site-Directed Mutagenesis }},
    year = {2019},
    journal = {The CRISPR Journal},
    author = {Sansbury, Brett M. and Wagner, Amanda M. and Tarcic, Gabi and Barth, Shaul and Nitzan, Erez and Goldfus, Romy and Vidne, Michael and Kmiec, Eric B.},
    number = {2},
    month = {4},
    pages = {121--132},
    volume = {2},
    publisher = {Mary Ann Liebert Inc},
    doi = {10.1089/crispr.2018.0054},
    issn = {2573-1599}
}

@article{Schneider2011AMutations,
    title = {{A method for inferring the rate of occurrence and fitness effects of advantageous mutations}},
    year = {2011},
    journal = {Genetics},
    author = {Schneider, Adrian and Charlesworth, Brian and Eyre-Walker, Adam and Keightley, Peter D.},
    number = {4},
    month = {12},
    pages = {1427--1437},
    volume = {189},
    doi = {10.1534/genetics.111.131730},
    issn = {00166731}
}

@article{Yi2019AdaptiveBiology,
    title = {{Adaptive Landscapes in the Age of Synthetic Biology}},
    year = {2019},
    journal = {Molecular Biology and Evolution},
    author = {Yi, Xiao and Dean, Antony M.},
    number = {5},
    month = {5},
    pages = {890--907},
    volume = {36},
    publisher = {Oxford University Press},
    doi = {10.1093/molbev/msz004},
    issn = {15371719},
    keywords = {Adaptive landscape, Distribution of fitness effects, Epistasis, Genotype by environment interaction, Genotype-phenotype gap, Pleiotropy}
}

@article{Racimo2014ApproximationPolymorphisms,
    title = {{Approximation to the Distribution of Fitness Effects across Functional Categories in Human Segregating Polymorphisms}},
    year = {2014},
    journal = {PLoS Genetics},
    author = {Racimo, Fernando and Schraiber, Joshua G.},
    number = {11},
    month = {11},
    volume = {10},
    publisher = {Public Library of Science},
    doi = {10.1371/journal.pgen.1004697},
    issn = {15537404}
}

@article{SpringAuthors:,
    title = {{Authors : Affiliations :}},
    author = {Spring, Cold}
}

@article{Serohijos2014ContributionRegions,
    title = {{Contribution of selection for protein folding stability in shaping the patterns of polymorphisms in coding regions}},
    year = {2014},
    journal = {Molecular Biology and Evolution},
    author = {Serohijos, Adrian W.R. and Shakhnovich, Eugene I.},
    number = {1},
    month = {1},
    pages = {165--176},
    volume = {31},
    doi = {10.1093/molbev/mst189},
    issn = {07374038},
    keywords = {DFE, SNPs, clonal interference, polymorphism, protein folding stability}
}

@article{DataSetups,
    title = {{Data likelihood Simulation setups}},
    pages = {1--23},
    volume = {1}
}

@misc{Fowler2014DeepScience,
    title = {{Deep mutational scanning: A new style of protein science}},
    year = {2014},
    booktitle = {Nature Methods},
    author = {Fowler, Douglas M. and Fields, Stanley},
    number = {8},
    pages = {801--807},
    volume = {11},
    publisher = {Nature Publishing Group},
    doi = {10.1038/nmeth.3027},
    issn = {15487105}
}

@article{Sruthi2020Deep2Full:Outcomes,
    title = {{Deep2Full: Evaluating strategies for selecting the minimal mutational experiments for optimal computational predictions of deep mutational scan outcomes}},
    year = {2020},
    journal = {PloS one},
    author = {Sruthi, C. K. and Prakash, Meher},
    number = {1},
    pages = {e0227621},
    volume = {15},
    publisher = {NLM (Medline)},
    doi = {10.1371/journal.pone.0227621},
    issn = {19326203}
}

@article{James2017DNADNA,
    title = {{DNA sequence diversity and the efficiency of natural selection in animal mitochondrial DNA}},
    year = {2017},
    journal = {Heredity},
    author = {James, J. and Castellano, D. and Eyre-Walker, A.},
    number = {1},
    month = {1},
    pages = {88--95},
    volume = {118},
    publisher = {Nature Publishing Group},
    doi = {10.1038/hdy.2016.108},
    issn = {13652540}
}

@techreport{Piganeau2003EstimatingClock,
    title = {{Estimating the distribution of fitness effects from DNA sequence data: Implications for the molecular clock}},
    year = {2003},
    booktitle = {PNAS September},
    author = {Piganeau, Gwenaë L and Eyre-Walker, Adam},
    number = {18},
    pages = {2020},
    volume = {2},
    url = {www.pnas.orgcgidoi10.1073pnas.1833064100},
    isbn = {1833064100}
}

@article{Huang2019EstimationDisease,
    title = {{Estimation of allele-specific fitness effects across human protein-coding sequences and implications for disease}},
    year = {2019},
    journal = {Genome Research},
    author = {Huang, Yi Fei and Siepel, Adam},
    number = {8},
    pages = {1310--1321},
    volume = {29},
    publisher = {Cold Spring Harbor Laboratory Press},
    doi = {10.1101/gr.245522.118},
    issn = {15495469}
}

@article{Hietpas2011ExperimentalLandscape,
    title = {{Experimental illumination of a fitness landscape}},
    year = {2011},
    journal = {Proceedings of the National Academy of Sciences of the United States of America},
    author = {Hietpas, Ryan T. and Jensen, Jeffrey D. and Bolon, Daniel N.A.},
    number = {19},
    month = {5},
    pages = {7896--7901},
    volume = {108},
    doi = {10.1073/pnas.1016024108},
    issn = {00278424}
}

@misc{Orr2009FitnessGenetics,
    title = {{Fitness and its role in evolutionary genetics}},
    year = {2009},
    booktitle = {Nature Reviews Genetics},
    author = {Orr, H. Allen},
    number = {8},
    month = {8},
    pages = {531--539},
    volume = {10},
    doi = {10.1038/nrg2603},
    issn = {14710056},
    pmid = {19546856}
}

@article{Heilbron2014FitnessExperiment,
    title = {{Fitness is strongly influenced by rare mutations of large effect in a microbial mutation accumulation experiment}},
    year = {2014},
    journal = {Genetics},
    author = {Heilbron, Karl and Toll-Riera, Macarena and Kojadinovic, Mila and MacLean, R. Craig},
    number = {3},
    pages = {981--990},
    volume = {197},
    publisher = {Genetics},
    doi = {10.1534/genetics.114.163147},
    issn = {19432631}
}

@article{Osmond2020GeneticThem,
    title = {{Genetic paths to evolutionary rescue and the distribution of fitness effects along them}},
    year = {2020},
    journal = {Genetics},
    author = {Osmond, Matthew M. and Otto, Sarah P. and Martin, Guillaume},
    number = {2},
    pages = {493--510},
    volume = {214},
    publisher = {Genetics Society of America},
    doi = {10.1534/genetics.119.302890},
    issn = {19432631},
    keywords = {Antimicrobial drug resistance, Evolutionary escape, Fisher’s geometric model, Genetic basis of adaptation, Mathematical theory}
}

@article{Ortega-DelVecchyoHaplotype-based3,
    title = {{Haplotype-based inference of the distribution of fitness 1 effects 2 3}},
    author = {Ortega-Del Vecchyo, Diego and Lohmueller, Kirk E and Novembre, John},
    url = {http://dx.doi.org/10.1101/770966},
    doi = {10.1101/770966}
}

@article{Kowalsky2015High-resolutionProteins,
    title = {{High-resolution sequence-function mapping of full-length proteins}},
    year = {2015},
    journal = {PLoS ONE},
    author = {Kowalsky, Caitlin A. and Klesmith, Justin R. and Stapleton, James A. and Kelly, Vince and Reichkitzer, Nolan and Whitehead, Timothy A.},
    number = {3},
    month = {3},
    volume = {10},
    publisher = {Public Library of Science},
    doi = {10.1371/journal.pone.0118193},
    issn = {19326203}
}

@misc{Moses2011InDeep,
    title = {{In vitro evolution goes deep}},
    year = {2011},
    booktitle = {Proceedings of the National Academy of Sciences of the United States of America},
    author = {Moses, Alan M. and Davidson, Alan R.},
    number = {20},
    month = {5},
    pages = {8071--8072},
    volume = {108},
    doi = {10.1073/pnas.1104843108},
    issn = {00278424}
}

@article{Zinger2019InferringData,
    title = {{Inferring population genetics parameters of evolving viruses using time-series data}},
    year = {2019},
    journal = {Virus Evolution},
    author = {Zinger, Tal and Gelbart, Maoz and Miller, Danielle and Pennings, Pleuni S and Stern, Adi},
    number = {1},
    month = {1},
    volume = {5},
    publisher = {Oxford University Press (OUP)},
    doi = {10.1093/ve/vez011},
    issn = {2057-1577}
}

@article{Bondel2019InferringReinhardtii,
    title = {{Inferring the distribution of fitness effects of spontaneous mutations in Chlamydomonas reinhardtii}},
    year = {2019},
    journal = {PLoS Biology},
    author = {B{\"{o}}ndel, Katharina B. and Kraemer, Susanne A. and Samuels, Toby and McClean, Deirdre and Lachapelle, Josianne and Ness, Rob W. and Colegrave, Nick and Keightley, Peter D.},
    number = {6},
    month = {6},
    volume = {17},
    publisher = {Public Library of Science},
    doi = {10.1371/journal.pbio.3000192},
    issn = {15457885}
}

@article{Foll2014InfluenzaPerspective,
    title = {{Influenza Virus Drug Resistance: A Time-Sampled Population Genetics Perspective}},
    year = {2014},
    journal = {PLoS Genetics},
    author = {Foll, Matthieu and Poh, Yu Ping and Renzette, Nicholas and Ferrer-Admetlla, Anna and Bank, Claudia and Shim, Hyunjin and Malaspinas, Anna Sapfo and Ewing, Gregory and Liu, Ping and Wegmann, Daniel and Caffrey, Daniel R. and Zeldovich, Konstantin B. and Bolon, Daniel N. and Wang, Jennifer P. and Kowalik, Timothy F. and Schiffer, Celia A. and Finberg, Robert W. and Jensen, Jeffrey D.},
    number = {2},
    month = {2},
    volume = {10},
    doi = {10.1371/journal.pgen.1004185},
    issn = {15537390}
}

@article{Keightley2007JointFrequencies,
    title = {{Joint Inference of the Distribution of Fitness Effects of Deleterious Mutations and Population Demography Based on Nucleotide Polymorphism Frequencies}},
    year = {2007},
    journal = {Genetics},
    author = {Keightley, Peter D. and Eyre-Walker, Adam},
    number = {4},
    month = {12},
    volume = {177},
    doi = {10.1534/genetics.107.080663},
    issn = {0016-6731}
}

@misc{Fowler2014MeasuringScanning,
    title = {{Measuring the activity of protein variants on a large scale using deep mutational scanning}},
    year = {2014},
    booktitle = {Nature Protocols},
    author = {Fowler, Douglas M. and Stephany, Jason J. and Fields, Stanley},
    number = {9},
    pages = {2267--2284},
    volume = {9},
    publisher = {Nature Publishing Group},
    doi = {10.1038/nprot.2014.153},
    issn = {17502799}
}

@techreport{Kimura1979ModelTheory,
    title = {{Model of effectively neutral mutations in which selective constraint is incorporated (molecular evolution/protein polymorphism/population genetics/neutral mutation theory)}},
    year = {1979},
    booktitle = {Genetics},
    author = {Kimura, Motoo},
    number = {7},
    pages = {3440--3444},
    volume = {76}
}

@techreport{RobertMutationCells,
    title = {{Mutation dynamics and fitness effects followed in single cells}},
    author = {Robert, Lydia and Ollion, Jean and Robert, Jerome and Song, Xiaohu and Matic, Ivan and Elez, Marina},
    url = {http://science.sciencemag.org/}
}

@techreport{Kimurat1974OnDrift,
    title = {{On Some Principles Governing Molecular Evolution* (population genetics/mutational pressure/negative selection/random drift)}},
    year = {1974},
    author = {Kimurat, Motoo and Ohtat, Tomoko},
    number = {7},
    pages = {2848--2852},
    volume = {71}
}

@article{Siegal2014OnMechanisms,
    title = {{On the Nature and Evolutionary Impact of Phenotypic Robustness Mechanisms}},
    year = {2014},
    journal = {Annual Review of Ecology, Evolution, and Systematics},
    author = {Siegal, Mark L. and Leu, Jun-Yi},
    number = {1},
    month = {11},
    pages = {495--517},
    volume = {45},
    publisher = {Annual Reviews},
    doi = {10.1146/annurev-ecolsys-120213-091705},
    issn = {1543-592X}
}

@article{Lacerda2014PopulationSelection,
    title = {{Population genetics inference for longitudinally-sampled mutants under strong selection}},
    year = {2014},
    journal = {Genetics},
    author = {Lacerda, Miguel and Seoighe, Cathal},
    number = {3},
    month = {11},
    pages = {1237--1250},
    volume = {198},
    publisher = {Genetics Society of America},
    doi = {10.1534/genetics.114.167957},
    issn = {19432631}
}

@article{Goldstein2013PopulationThermostability,
    title = {{Population size dependence of fitness effect distribution and substitution rate probed by biophysical model of protein thermostability}},
    year = {2013},
    journal = {Genome Biology and Evolution},
    author = {Goldstein, Richard A.},
    number = {9},
    pages = {1584--1593},
    volume = {5},
    doi = {10.1093/gbe/evt110},
    issn = {17596653},
    keywords = {Effective population size, Epistasis, Nearly neutral theory, Population bottleneck, Protein stability, Substitution rate}
}

@article{UphoffReal-timeCells,
    title = {{Real-time dynamics of mutagenesis reveal the chronology of DNA repair and damage tolerance responses in single cells}},
    author = {Uphoff, Stephan},
    url = {https://doi.org/10.5287/bodleian:Y5R1z6Ev7.},
    doi = {10.5287/bodleian:Y5R1z6Ev7}
}

@article{Robert2019Real-timeBacteria,
    title = {{Real-time visualization of mutations and their fitness effects in single bacteria}},
    year = {2019},
    journal = {Nature Protocols},
    author = {Robert, Lydia and Ollion, Jean and Elez, Marina},
    number = {11},
    month = {11},
    pages = {3126--3143},
    volume = {14},
    publisher = {Nature Publishing Group},
    doi = {10.1038/s41596-019-0215-x},
    issn = {17502799}
}

@article{Richards2019SingleEcology,
    title = {{Single cell ecology}},
    year = {2019},
    journal = {Philosophical Transactions of the Royal Society B: Biological Sciences},
    author = {Richards, Thomas A. and Massana, Ramon and Pagliara, Stefano and Hall, Neil},
    number = {1786},
    month = {11},
    volume = {374},
    publisher = {Royal Society Publishing},
    doi = {10.1098/rstb.2019.0076},
    issn = {14712970},
    keywords = {Archaea, Interactions, Methodology, Microbe, Protist, Symbiosis}
}

@misc{VanHouten2018Single-cellTime,
    title = {{Single-cell mutagenic responses and cell death revealed in real time}},
    year = {2018},
    booktitle = {Proceedings of the National Academy of Sciences of the United States of America},
    author = {Van Houten, Bennett and Kad, Neil M.},
    number = {28},
    month = {7},
    pages = {7168--7170},
    volume = {115},
    publisher = {National Academy of Sciences},
    doi = {10.1073/pnas.1808986115},
    issn = {10916490}
}

@article{Halligan2009SpontaneousGenetics,
    title = {{Spontaneous Mutation Accumulation Studies in Evolutionary Genetics}},
    year = {2009},
    journal = {Annual Review of Ecology, Evolution, and Systematics},
    author = {Halligan, Daniel L. and Keightley, Peter D.},
    number = {1},
    month = {12},
    pages = {151--172},
    volume = {40},
    publisher = {Annual Reviews},
    doi = {10.1146/annurev.ecolsys.39.110707.173437},
    issn = {1543-592X}
}

@techreport{OrrTheMutations,
    title = {{The Distribution of Fitness Effects Among Beneficial Mutations}},
    author = {Orr, H Allen}
}

@article{MacLean2009TheAeruginosa,
    title = {{The distribution of fitness effects of beneficial mutations in pseudomonas aeruginosa}},
    year = {2009},
    journal = {PLoS Genetics},
    author = {MacLean, R. Craig and Buckling, Angus},
    number = {3},
    month = {3},
    volume = {5},
    doi = {10.1371/journal.pgen.1000406},
    issn = {15537390}
}

@article{BarlukovaThe2,
    title = {{The evolutionary origin of the universal distribution of fitness effect 1 2}},
    author = {Barlukova, Ayuna and Pedruzzi, Gabriele and Rouzine, Igor M},
    url = {https://doi.org/10.1101/867390},
    doi = {10.1101/867390}
}

@techreport{Charlesworth2007TheBack-mutations,
    title = {{The other side of the nearly neutral theory, evidence of slightly advantageous back-mutations}},
    year = {2007},
    author = {Charlesworth, Jane and Eyre-Walker, Adam},
    number = {43},
    volume = {104}
}

@misc{Young2015TheVariation,
    title = {{The role of functional data in interpreting the effects of genetic variation}},
    year = {2015},
    booktitle = {Molecular Biology of the Cell},
    author = {Young, David L. and Fields, Stanley},
    number = {22},
    month = {11},
    pages = {3904--3908},
    volume = {26},
    publisher = {American Society for Cell Biology},
    doi = {10.1091/mbc.E15-03-0153},
    issn = {19394586}
}
