# Supplementary material for: Inferring Genome-Wide Correlations of Mutation Fitness Effects between Populations
Source: Mol Biol Evol. 2021 May 27;38(10):4588–602. doi: 10.1093/molbev/msab162 (PMC8476148; doi:10.1093/molbev/msab162)
Supplement: msab162_Supplementary_Data [file msab162_supplementary_data.zip › JointDFE Supplementary Tables (revision).xlsx]

## Sheet: Table S2 Sampling precision
Sample size	Run	DFE distribution	Demographic model used in the simulation and inference	Inferred mu (True = 3.6)	Inferred sigma (True = 5.1)	Inferred w (True = 0.9)
1	0	lognormal mixture	IM	3.0285	3.9786	0.8489
1	1	lognormal mixture	IM	3.6387	5.2015	0.9011
1	2	lognormal mixture	IM	4.6458	6.9376	0.8991
1	3	lognormal mixture	IM	3.0943	3.9554	0.8402
1	4	lognormal mixture	IM	3.3825	4.6797	0.8708
1	5	lognormal mixture	IM	3.124	4.2231	0.9288
1	6	lognormal mixture	IM	3.4568	4.8189	0.881
1	7	lognormal mixture	IM	2.2394	2.6547	0.8151
1	8	lognormal mixture	IM	3.4643	4.9439	0.9214
1	9	lognormal mixture	IM	3.2149	4.366	0.8891
2	0	lognormal mixture	IM	3.4523	4.7506	0.9319
2	1	lognormal mixture	IM	3.3858	4.7553	0.8761
2	2	lognormal mixture	IM	3.8826	5.3058	0.8962
2	3	lognormal mixture	IM	3.56	5.0232	0.8662
2	4	lognormal mixture	IM	3.2355	4.4035	0.8726
2	5	lognormal mixture	IM	3.4575	4.7976	0.9065
2	6	lognormal mixture	IM	3.8564	5.6726	0.8967
2	7	lognormal mixture	IM	3.1205	4.2761	0.8881
2	8	lognormal mixture	IM	3.6759	5.3769	0.8838
2	9	lognormal mixture	IM	3.512	4.7988	0.9202
4	0	lognormal mixture	IM	3.5924	5.0359	0.9146
4	1	lognormal mixture	IM	3.6507	5.2422	0.8896
4	2	lognormal mixture	IM	3.8361	5.7431	0.8823
4	3	lognormal mixture	IM	3.636	5.1484	0.9136
4	4	lognormal mixture	IM	3.4936	4.833	0.9121
4	5	lognormal mixture	IM	3.3265	4.5961	0.8847
4	6	lognormal mixture	IM	3.5794	5.1319	0.8827
4	7	lognormal mixture	IM	3.6694	5.268	0.9003
4	8	lognormal mixture	IM	3.3883	4.7543	0.888
4	9	lognormal mixture	IM	3.4059	4.6772	0.8957
6	0	lognormal mixture	IM	3.5426	4.9521	0.9004
6	1	lognormal mixture	IM	3.6166	5.1296	0.8871
6	2	lognormal mixture	IM	3.8092	5.463	0.8836
6	3	lognormal mixture	IM	3.7266	5.3966	0.8969
6	4	lognormal mixture	IM	3.4894	4.913	0.9042
6	5	lognormal mixture	IM	3.3356	4.5946	0.8975
6	6	lognormal mixture	IM	3.5323	5.0413	0.9132
6	7	lognormal mixture	IM	3.6705	5.1927	0.8752
6	8	lognormal mixture	IM	3.4748	4.8148	0.8858
6	9	lognormal mixture	IM	3.4961	4.9777	0.8818
20	0	lognormal mixture	IM	3.6889	5.2167	0.9082
20	1	lognormal mixture	IM	3.576	5.0221	0.8999
20	2	lognormal mixture	IM	3.6017	5.1234	0.8802
20	3	lognormal mixture	IM	3.6003	5.0408	0.9093
20	4	lognormal mixture	IM	3.6188	5.1882	0.9125
20	5	lognormal mixture	IM	3.4717	4.9006	0.9016
20	6	lognormal mixture	IM	3.5959	5.0646	0.8908
20	7	lognormal mixture	IM	3.618	5.0839	0.895
20	8	lognormal mixture	IM	3.5396	5.0643	0.8904
20	9	lognormal mixture	IM	3.6016	5.0472	0.9031
50	0	lognormal mixture	IM	3.6136	5.1619	0.9069
50	1	lognormal mixture	IM	3.683	5.2207	0.9006
50	2	lognormal mixture	IM	3.5528	5.0832	0.9052
50	3	lognormal mixture	IM	3.7011	5.311	0.8973
50	4	lognormal mixture	IM	3.6069	5.0694	0.898
50	5	lognormal mixture	IM	3.597	5.1243	0.8995
50	6	lognormal mixture	IM	3.6167	5.169	0.9092
50	7	lognormal mixture	IM	3.5429	4.9984	0.8929
50	8	lognormal mixture	IM	3.6316	5.1199	0.896
50	9	lognormal mixture	IM	3.5393	4.9664	0.896
100	0	lognormal mixture	IM	3.6281	5.0808	0.9085
100	1	lognormal mixture	IM	3.5514	5.0152	0.9128
100	2	lognormal mixture	IM	3.5962	5.0475	0.9083
100	3	lognormal mixture	IM	3.6522	5.2013	0.8968
100	4	lognormal mixture	IM	3.5833	5.0236	0.9123
100	5	lognormal mixture	IM	3.5971	5.1439	0.9016
100	6	lognormal mixture	IM	3.5997	5.0475	0.8956
100	7	lognormal mixture	IM	3.5899	5.0143	0.9009
100	8	lognormal mixture	IM	3.7139	5.3877	0.9
100	9	lognormal mixture	IM	3.5423	4.9689	0.8915

## Sheet: Table S3 Split time precision
Divergence time	Demographic model used in the simulation and inference	Run	Inferred mu (True = 3.6)	Inferred sigma (True = 5.1)	Inferred w (True = 0.9)
0	IM	0	3.7585	5.3259	0.0468
0	IM	1	3.6793	5.1928	0.0097
0	IM	2	3.5463	5.0317	0.9721
0	IM	3	3.5157	4.8109	0.2459
0	IM	4	3.5675	4.9087	0.9528
0	IM	5	3.5985	5.0105	0.1332
0	IM	6	3.6007	5.0781	0.9822
0	IM	7	3.5591	5.0491	0.9855
0	IM	8	3.5354	4.9028	0.2471
0	IM	9	3.5507	5.1209	0.9629
0	IM_no_mig	0	3.6148	5.0499	0.9851
0	IM_no_mig	1	3.6061	5.3088	0.9578
0	IM_no_mig	2	3.5761	4.9098	0.0001
0	IM_no_mig	3	3.7332	5.311	0.027
0	IM_no_mig	4	3.5357	4.8835	0.0021
0	IM_no_mig	5	3.6348	5.074	0.3583
0	IM_no_mig	6	3.6877	5.1596	0.4474
0	IM_no_mig	7	3.5208	5.0073	0.9728
0	IM_no_mig	8	3.7305	5.2994	0.0083
0	IM_no_mig	9	3.6138	5.0809	0.0071
0.001	IM	0	3.6447	5.3057	0.8926
0.001	IM	1	3.6424	5.2329	0.8869
0.001	IM	2	3.6784	5.385	0.9034
0.001	IM	3	3.6599	5.1276	0.8838
0.001	IM	4	3.6421	5.1711	0.9284
0.001	IM	5	3.6511	5.3463	0.8895
0.001	IM	6	3.4904	4.895	0.8894
0.001	IM	7	3.6009	5.1726	0.9039
0.001	IM	8	3.584	5.0663	0.919
0.001	IM	9	3.5432	5.0014	0.8972
0.001	IM_no_mig	0	3.7401	5.307	0.9027
0.001	IM_no_mig	1	3.6378	5.1192	0.9063
0.001	IM_no_mig	2	3.5659	5.0753	0.876
0.001	IM_no_mig	3	3.6457	5.1597	0.8827
0.001	IM_no_mig	4	3.6464	5.2122	0.9134
0.001	IM_no_mig	5	3.3864	4.6163	0.8817
0.001	IM_no_mig	6	3.6999	5.1042	0.8919
0.001	IM_no_mig	7	3.5545	5.0656	0.8957
0.001	IM_no_mig	8	3.5439	4.8633	0.8917
0.001	IM_no_mig	9	3.6778	5.207	0.9031
0.01	IM	0	3.5645	5.1766	0.8922
0.01	IM	1	3.6334	5.1485	0.9074
0.01	IM	2	3.5373	4.9456	0.8968
0.01	IM	3	3.6266	5.2351	0.9045
0.01	IM	4	3.553	4.9238	0.9032
0.01	IM	5	3.6093	5.2458	0.9074
0.01	IM	6	3.5908	4.9843	0.8968
0.01	IM	7	3.6067	5.0665	0.8925
0.01	IM	8	3.458	4.8606	0.8947
0.01	IM	9	3.4435	4.814	0.8918
0.01	IM_no_mig	0	3.5297	4.9768	0.8933
0.01	IM_no_mig	1	3.6702	5.1647	0.8904
0.01	IM_no_mig	2	3.5586	4.8833	0.9001
0.01	IM_no_mig	3	3.5693	5.0224	0.889
0.01	IM_no_mig	4	3.5662	5.016	0.8937
0.01	IM_no_mig	5	3.6527	5.2707	0.8987
0.01	IM_no_mig	6	3.6578	5.1844	0.897
0.01	IM_no_mig	7	3.4925	4.8995	0.9067
0.01	IM_no_mig	8	3.5341	5.049	0.8865
0.01	IM_no_mig	9	3.5964	5.1495	0.8895
0.04	IM	0	3.7177	5.3376	0.9047
0.04	IM	1	3.66	5.2092	0.9151
0.04	IM	2	3.7064	5.2925	0.8863
0.04	IM	3	3.7074	5.339	0.9147
0.04	IM	4	3.7552	5.4275	0.908
0.04	IM	5	3.6428	5.3038	0.9011
0.04	IM	6	3.5206	4.9183	0.9096
0.04	IM	7	3.7659	5.5102	0.8922
0.04	IM	8	3.6268	5.2602	0.9119
0.04	IM	9	3.5636	4.9756	0.9026
0.25	IM	0	3.5344	4.9775	0.9007
0.25	IM	1	3.5601	5.0694	0.898
0.25	IM	2	3.519	4.9269	0.9025
0.25	IM	3	3.5825	5.0765	0.9129
0.25	IM	4	3.5138	4.8727	0.9052
0.25	IM	5	3.4966	4.8317	0.901
0.25	IM	6	3.6445	5.0693	0.9085
0.25	IM	7	3.6285	5.1441	0.8854
0.25	IM	8	3.5756	5.1488	0.9175
0.25	IM	9	3.5415	4.9674	0.896
0.25	IM_no_mig	0	3.6016	5.1327	0.9175
0.25	IM_no_mig	1	3.6871	5.2332	0.8896
0.25	IM_no_mig	2	3.5762	5.1824	0.8668
0.25	IM_no_mig	3	3.6104	5.11	0.8876
0.25	IM_no_mig	4	3.6923	5.2488	0.8892
0.25	IM_no_mig	5	3.5131	4.8373	0.8994
0.25	IM_no_mig	6	3.6982	5.2992	0.8992
0.25	IM_no_mig	7	3.706	5.2978	0.8728
0.25	IM_no_mig	8	3.5567	4.9352	0.8703
0.25	IM_no_mig	9	3.6286	5.137	0.8892
0.5	IM	0	3.7395	5.4509	0.8782
0.5	IM	1	3.7225	5.2559	0.8932
0.5	IM	2	3.6251	5.0897	0.9113
0.5	IM	3	3.5681	5.0786	0.9098
0.5	IM	4	3.651	5.2377	0.8861
0.5	IM	5	3.637	5.2101	0.9122
0.5	IM	6	3.6136	5.1211	0.864
0.5	IM	7	3.6186	5.0478	0.8959
0.5	IM	8	3.5982	5.0932	0.9014
0.5	IM	9	3.4767	4.8466	0.9107
0.5	IM_no_mig	0	3.6243	5.1148	0.8929
0.5	IM_no_mig	1	3.5528	4.9191	0.8985
0.5	IM_no_mig	2	3.6472	5.1747	0.9226
0.5	IM_no_mig	3	3.5965	5.1283	0.8737
0.5	IM_no_mig	4	3.6652	5.2838	0.908
0.5	IM_no_mig	5	3.556	5.0767	0.9059
0.5	IM_no_mig	6	3.6149	5.1178	0.8949
0.5	IM_no_mig	7	3.7337	5.3324	0.9161
0.5	IM_no_mig	8	3.5219	4.9831	0.8878
0.5	IM_no_mig	9	3.6649	5.2655	0.8885
0.75	IM	0	3.4837	4.9744	0.8856
0.75	IM	1	3.6956	5.2708	0.8907
0.75	IM	2	3.5566	5.064	0.9072
0.75	IM	3	3.5515	5.0199	0.9083
0.75	IM	4	3.7088	5.2894	0.9086
0.75	IM	5	3.5789	5.1394	0.8942
0.75	IM	6	3.5662	5.0312	0.9115
0.75	IM	7	3.5846	5.0322	0.8754
0.75	IM	8	3.6388	5.2103	0.8902
0.75	IM	9	3.7348	5.3588	0.9095
0.75	IM_no_mig	0	3.5754	5.0468	0.8953
0.75	IM_no_mig	1	3.7642	5.3676	0.874
0.75	IM_no_mig	2	3.6998	5.2231	0.8826
0.75	IM_no_mig	3	3.6088	5.1009	0.9001
0.75	IM_no_mig	4	3.6382	5.1226	0.9045
0.75	IM_no_mig	5	3.5221	4.9279	0.8911
0.75	IM_no_mig	6	3.5615	5.0965	0.9062
0.75	IM_no_mig	7	3.5574	4.9505	0.9177
0.75	IM_no_mig	8	3.6528	5.1322	0.8893
0.75	IM_no_mig	9	3.5293	5.0219	0.9293
1e-05	IM	0	3.6643	5.2138	0.9997
1e-05	IM	1	3.6809	5.1773	0.9958
1e-05	IM	2	3.5644	4.8846	0.0001
1e-05	IM	3	3.7535	5.2472	0.001
1e-05	IM	4	3.5852	5.0365	0.0454
1e-05	IM	5	3.5805	5.0468	0.5453
1e-05	IM	6	3.7144	5.2278	0.8041
1e-05	IM	7	3.6013	5.0502	0.9991
1e-05	IM	8	3.5743	5.2006	0.9981
1e-05	IM	9	3.6027	5.0573	0.7489
1e-05	IM_no_mig	0	3.4756	4.9283	1
1e-05	IM_no_mig	1	3.7154	5.2014	0.0031
1e-05	IM_no_mig	2	3.6039	5.0799	1
1e-05	IM_no_mig	3	3.6252	5.1607	0.6854
1e-05	IM_no_mig	4	3.7504	5.2475	0.0001
1e-05	IM_no_mig	5	3.6629	5.1139	0.9947
1e-05	IM_no_mig	6	3.6452	5.1851	0.3095
1e-05	IM_no_mig	7	3.7143	5.2618	0.0044
1e-05	IM_no_mig	8	3.6329	5.2558	0.7091
1e-05	IM_no_mig	9	3.588	5.2035	0.9859
0.0001	IM	0	3.5576	4.9831	0.7448
0.0001	IM	1	3.6871	5.2744	0.5551
0.0001	IM	2	3.5764	5.05	0.8297
0.0001	IM	3	3.4811	4.7988	0.9162
0.0001	IM	4	3.6626	5.1747	0.6179
0.0001	IM	5	3.6111	5.1816	0.7841
0.0001	IM	6	3.6518	5.1825	0.7558
0.0001	IM	7	3.6792	5.3846	0.9895
0.0001	IM	8	3.6513	5.2267	0.9477
0.0001	IM	9	3.7087	5.3814	0.7502
0.0001	IM_no_mig	0	3.5534	5.0647	0.8808
0.0001	IM_no_mig	1	3.5993	4.9976	0.9313
0.0001	IM_no_mig	2	3.4579	4.7888	0.914
0.0001	IM_no_mig	3	3.5251	4.9531	1
0.0001	IM_no_mig	4	3.6857	5.1897	0.9345
0.0001	IM_no_mig	5	3.4608	4.8977	0.9445
0.0001	IM_no_mig	6	3.6172	5.0637	0.7622
0.0001	IM_no_mig	7	3.6895	5.2998	0.8409
0.0001	IM_no_mig	8	3.6792	5.2963	0.9016
0.0001	IM_no_mig	9	3.6741	5.2487	1
1	IM	0	3.6823	5.2634	0.8854
1	IM	1	3.612	5.1726	0.8972
1	IM	2	3.6932	5.3162	0.8806
1	IM	3	3.5803	5.0534	0.883
1	IM	4	3.5329	4.9884	0.8951
1	IM	5	3.6154	5.1166	0.8997
1	IM	6	3.6121	5.23	0.9027
1	IM	7	3.5341	4.9795	0.9296
1	IM	8	3.521	4.9999	0.8946
1	IM	9	3.6029	5.0743	0.8963
1	IM_no_mig	0	3.6168	5.1383	0.9114
1	IM_no_mig	1	3.514	4.8531	0.8645
1	IM_no_mig	2	3.5839	5.1458	0.9172
1	IM_no_mig	3	3.6738	5.313	0.8643
1	IM_no_mig	4	3.6364	5.2369	0.9056
1	IM_no_mig	5	3.6325	5.1587	0.9065
1	IM_no_mig	6	3.7454	5.35	0.863
1	IM_no_mig	7	3.6155	5.1148	0.9265
1	IM_no_mig	8	3.5075	4.9245	0.8873
1	IM_no_mig	9	3.7137	5.3425	0.8889

## Sheet: Table S4 Demography robustness
Demographic model used in the inference	DFE distribution	True w	Inferred mu (True = 3.6)	Inferred sigma (True = 5.1)	Inferred w
IM	lognormal mixture	0.75	3.5937	5.1017	0.7491
IM	lognormal mixture	0.8	3.5942	5.0938	0.7998
IM	lognormal mixture	0.85	3.5926	5.0831	0.8512
IM	lognormal mixture	0.9	3.5926	5.0854	1
IM	lognormal mixture	0.95	3.5964	5.0955	0.95
IM	lognormal mixture	0.99	3.5924	5.0861	0.9892
IM_no_mig	lognormal mixture	0.75	3.2371	4.4837	0.7334
IM_no_mig	lognormal mixture	0.8	3.2437	4.5041	0.7878
IM_no_mig	lognormal mixture	0.85	3.2486	4.5319	0.8411
IM_no_mig	lognormal mixture	0.9	3.2539	4.5578	0.8939
IM_no_mig	lognormal mixture	0.95	3.2609	4.586	0.9474
IM_no_mig	lognormal mixture	0.99	3.2686	4.6069	0.9893
split_mig	lognormal mixture	0.75	4.3846	4.697	0.795
split_mig	lognormal mixture	0.8	4.3895	4.7085	0.8343
split_mig	lognormal mixture	0.85	4.3948	4.7122	0.8737
split_mig	lognormal mixture	0.9	4.3909	4.704	0.9127
split_mig	lognormal mixture	0.95	4.4048	4.7178	0.953
split_mig	lognormal mixture	0.99	4.3969	4.7057	0.9868

## Sheet: Table S5 Dominance robustness
True h	True w	DFE distribution	Inferred mu (True = 3.6)	Inferred sigma (True = 5.1)	Inferred w
0.25	0.99	lognormal mixture	2.9139	4.7113	0.9894
0.25	0.95	lognormal mixture	2.9145	4.7116	0.9469
0.25	0.9	lognormal mixture	2.9151	4.7135	0.8937
0.25	0.85	lognormal mixture	2.9157	4.7117	0.8408
0.25	0.8	lognormal mixture	2.9191	4.7128	0.7879
0.25	0.75	lognormal mixture	2.9197	4.7115	0.7352
0.5	0.99	lognormal mixture	3.5962	5.0914	0.99
0.5	0.95	lognormal mixture	3.5972	5.0941	0.95
0.5	0.9	lognormal mixture	3.5999	5.0915	0.9
0.5	0.85	lognormal mixture	3.5965	5.0916	0.8499
0.5	0.8	lognormal mixture	3.5985	5.0967	0.8001
0.5	0.75	lognormal mixture	3.5965	5.0924	0.75
0.75	0.99	lognormal mixture	4.0297	5.2473	0.9903
0.75	0.95	lognormal mixture	4.0295	5.2472	0.9517
0.75	0.9	lognormal mixture	4.0292	5.2476	0.9029
0.75	0.85	lognormal mixture	4.0333	5.2644	0.8548
0.75	0.8	lognormal mixture	4.0326	5.2471	0.806
0.75	0.75	lognormal mixture	4.0285	5.2529	0.7574

## Sheet: Table S6 DFE robustness
True w	True DFE distribution	Inferred DFE distribution	Inferred mu (True alpha = 0.4)	Inferred sigma (True beta = 1400)	Inferred w
0.75	gamma mixture	lognormal mixture	5.5545	3.4163	0.7426
0.8	gamma mixture	lognormal mixture	5.5566	3.4178	0.7941
0.9	gamma mixture	lognormal mixture	5.5607	3.4211	0.8971
0.85	gamma mixture	lognormal mixture	5.5587	3.4194	0.8456
0.95	gamma mixture	lognormal mixture	5.5629	3.4228	0.9486
0.99	gamma mixture	lognormal mixture	5.5643	3.4236	0.9897
True rho	True DFE distribution	Inferred DFE distribution	Inferred mu (True = 3.6)	Inferred sigma (True = 5.1)	Inferred w
0.75	bivariate lognormal	lognormal mixture	3.5002	4.9726	0.7695
0.8	bivariate lognormal	lognormal mixture	3.5028	4.9923	0.8367
0.99	bivariate lognormal	lognormal mixture	3.4995	5.0805	0.9995
0.85	bivariate lognormal	lognormal mixture	3.5106	5.0291	0.8965
0.9	bivariate lognormal	lognormal mixture	3.5076	5.0499	0.9551
0.95	bivariate lognormal	lognormal mixture	3.5064	5.0675	0.9939
True rho	True DFE distribution	Inferred DFE distribution	Inferred mu (True mu1 = 3.6, mu2 = 4.5)	Inferred sigma (True sigma1 = 5.1, sigma2 = 6.8)	Inferred w
0.75	bivariate lognormal	lognormal mixture	3.8106	5.5723	0.7079
0.8	bivariate lognormal	lognormal mixture	3.8127	5.5858	0.7752
0.85	bivariate lognormal	lognormal mixture	3.8106	5.5921	0.8466
0.9	bivariate lognormal	lognormal mixture	3.8205	5.6361	0.9173
0.95	bivariate lognormal	lognormal mixture	3.8145	5.65	0.9801
0.99	bivariate lognormal	lognormal mixture	3.8186	5.6911	0.9998

## Sheet: Table S7 Linked simulation
Sequence	Run	Distribution	Demographic model used in the inference	True w	Inferred w	nuPre	TPre	s	nu1	nu2	T	m12	m21	theta	Inferred mu	Inferred sigma
Human chr21	1	joint lognormal	IM_pre	1	1	1.9093	0.6005	0.9597	3.7698	4.5884	0.1133	0.3009	0.2641	2760.54	2.118	5.2323
Human chr21	1	joint lognormal	IM_pre	0.95	0.9449	1.9235	0.5247	0.9643	3.658	4.3543	0.1105	0.3276	0.0544	2838.29	2.2023	4.9944
Human chr21	1	joint lognormal	IM_pre	0.9	0.913	1.9137	0.614	0.9683	3.6486	4.4425	0.1129	0.2292	0.0088	2823.69	2.1695	4.9292
Human chr21	1	joint lognormal	IM_pre	0.85	0.8601	1.8983	0.6846	0.9752	3.8821	4.5505	0.1195	0.2182	0.018	2744.29	2.0976	4.9464
Human chr21	1	joint lognormal	IM_pre	0.8	0.8073	1.8932	0.5936	0.9823	3.4698	4.46	0.1252	0.2573	0.0095	2840.7	2.2313	4.9354
Human chr21	1	joint lognormal	IM_pre	0.75	0.8135	1.8513	0.5241	0.9872	3.5123	4.506	0.1404	0.2193	0.0042	2816.21	2.1585	4.8429
Human chr21	1	joint lognormal	IM_pre	0.7	0.7564	1.8287	0.5093	0.99	3.5578	4.7099	0.14	0.1825	0.003	2821.78	2.1197	5.2924
Human chr21	1	joint lognormal	IM	1	1	NA	NA	0.935	3.1497	2.9503	0.0918	0.4777	0.3657	3826.68	2.4156	4.6229
Human chr21	1	joint lognormal	IM	0.95	0.9476	NA	NA	0.9397	3.1545	2.8157	0.0921	0.4971	0.076	3864.63	2.4751	4.4567
Human chr21	1	joint lognormal	IM	0.9	0.9133	NA	NA	0.9486	3.0575	2.8513	0.091	0.3609	0.0136	3924.5	2.4628	4.4043
Human chr21	1	joint lognormal	IM	0.85	0.8596	NA	NA	0.9603	3.1692	2.8643	0.0958	0.3379	0.0269	3848.74	2.4096	4.435
Human chr21	1	joint lognormal	IM	0.8	0.81	NA	NA	0.9712	2.9152	2.9019	0.1034	0.3721	0.0135	3880.51	2.528	4.5332
Human chr21	1	joint lognormal	IM	0.75	0.8151	NA	NA	0.9797	3.0126	3.0809	0.117	0.2997	0.0061	3742.37	2.4191	4.4181
Human chr21	1	joint lognormal	IM	0.7	0.7558	NA	NA	0.9845	3.0867	3.2738	0.1164	0.2454	0.0039	3720.21	2.3781	4.7848
Human chr21	1	joint lognormal	split_mig	1	0.9825	NA	NA	NA	2.5568	0.988	0.2631	0.4066	0.4066	3010.48	2.2192	3.8582
Human chr21	1	joint lognormal	split_mig	0.95	0.9288	NA	NA	NA	2.6302	0.9008	0.255	0.2173	0.2173	3058.72	2.2756	3.7462
Human chr21	1	joint lognormal	split_mig	0.9	0.9093	NA	NA	NA	2.5655	0.853	0.2646	0.1325	0.1325	3111.28	2.2689	3.64
Human chr21	1	joint lognormal	split_mig	0.85	0.871	NA	NA	NA	2.6636	0.8031	0.318	0.125	0.125	2974.22	2.1962	3.4862
Human chr21	1	joint lognormal	split_mig	0.8	0.8632	NA	NA	NA	2.6531	0.7547	0.4015	0.0957	0.0957	2899.68	2.2277	3.3272
Human chr21	1	joint lognormal	split_mig	0.75	0.9165	NA	NA	NA	2.8512	0.7608	0.5569	0.0553	0.0553	2638.77	2.0776	3.0376
Human chr21	1	joint lognormal	split_mig	0.7	0.9028	NA	NA	NA	2.9053	0.7303	0.6397	0.0442	0.0442	2564.07	2.0178	3.0691
Human chr21	2	joint lognormal	IM_pre	1	1	2.0095	0.6337	0.964	3.763	4.6795	0.1093	0.2692	0.2483	2739.74	2.0604	4.7734
Human chr21	2	joint lognormal	IM_pre	0.95	0.9283	1.9144	0.5756	0.9629	3.7172	4.5663	0.1144	0.3271	0.0652	2802.13	2.1753	5.1791
Human chr21	2	joint lognormal	IM_pre	0.9	0.9132	1.9881	0.6587	0.9712	3.7197	4.8853	0.1212	0.2622	0.0117	2698.04	2.0895	5.1227
Human chr21	2	joint lognormal	IM_pre	0.85	0.8712	1.8464	0.5525	0.9756	3.4687	4.3796	0.1219	0.2601	0.0091	2876.83	2.146	4.8998
Human chr21	2	joint lognormal	IM_pre	0.8	0.8024	1.8091	0.6965	0.9779	3.786	4.7986	0.1243	0.2877	0.0049	2764.67	2.0457	5.17
Human chr21	2	joint lognormal	IM_pre	0.75	0.7911	1.857	0.8421	0.9875	3.8958	5.2308	0.1317	0.1721	0.0044	2673.48	2.104	4.9269
Human chr21	2	joint lognormal	IM_pre	0.7	0.7541	1.9017	0.7205	0.9895	3.6163	5.1177	0.1379	0.1744	0.0173	2734.77	2.1386	4.963
Human chr21	2	joint lognormal	IM	1	1	NA	NA	0.9393	3.0889	2.844	0.0872	0.4526	0.3552	3922.12	2.3845	4.1955
Human chr21	2	joint lognormal	IM	0.95	0.9285	NA	NA	0.9389	3.1434	2.9452	0.0935	0.4974	0.0905	3857.08	2.4625	4.5977
Human chr21	2	joint lognormal	IM	0.9	0.9137	NA	NA	0.9525	3.0354	3.0459	0.0956	0.4126	0.0174	3846.69	2.4171	4.5292
Human chr21	2	joint lognormal	IM	0.85	0.8747	NA	NA	0.9609	2.9787	2.9349	0.1016	0.3699	0.0132	3854.99	2.4121	4.4384
Human chr21	2	joint lognormal	IM	0.8	0.7996	NA	NA	0.9668	3.0933	3.162	0.0997	0.4115	0.0074	3800.29	2.3484	4.6379
Human chr21	2	joint lognormal	IM	0.75	0.789	NA	NA	0.9815	3.0529	3.2669	0.1013	0.2529	0.0066	3821.82	2.4357	4.4497
Human chr21	2	joint lognormal	IM	0.7	0.7498	NA	NA	0.9836	2.9017	3.1854	0.1092	0.2532	0.0248	3855.35	2.4564	4.465
Human chr21	2	joint lognormal	split_mig	1	0.9999	NA	NA	NA	2.532	0.9296	0.2582	0.4106	0.4106	3079.35	2.1957	3.6205
Human chr21	2	joint lognormal	split_mig	0.95	0.9145	NA	NA	NA	2.6302	0.9319	0.2567	0.2163	0.2163	3053.45	2.2611	3.815
Human chr21	2	joint lognormal	split_mig	0.9	0.9073	NA	NA	NA	2.6348	0.8801	0.2887	0.1225	0.1225	2995.33	2.2405	3.5979
Human chr21	2	joint lognormal	split_mig	0.85	0.886	NA	NA	NA	2.6253	0.8206	0.3381	0.1101	0.1101	2965.44	2.2102	3.5377
Human chr21	2	joint lognormal	split_mig	0.8	0.843	NA	NA	NA	2.6635	0.8043	0.3603	0.1065	0.1065	2894.19	2.1273	3.4412
Human chr21	2	joint lognormal	split_mig	0.75	0.8868	NA	NA	NA	2.7221	0.7225	0.4971	0.055	0.055	2752.58	2.1335	3.0957
Human chr21	2	joint lognormal	split_mig	0.7	0.8948	NA	NA	NA	2.7701	0.7214	0.5944	0.0668	0.0668	2681.4	2.0951	3.0446
Human chr21	3	joint lognormal	IM_pre	1	1	2.0037	0.5251	0.9615	3.6009	4.4263	0.1067	0.2714	0.2009	2813.64	2.1593	5.027
Human chr21	3	joint lognormal	IM_pre	0.95	0.9552	1.9258	0.5179	0.9656	3.5443	4.651	0.1115	0.2777	0.0553	2854.72	2.2171	5.2673
Human chr21	3	joint lognormal	IM_pre	0.9	0.9018	1.9584	0.6349	0.974	3.753	4.7344	0.1189	0.2976	0.0157	2766.87	2.1486	5.1261
Human chr21	3	joint lognormal	IM_pre	0.85	0.8606	1.9096	0.6141	0.9771	3.7154	4.7348	0.1267	0.276	0.0044	2738.77	2.1127	4.8655
Human chr21	3	joint lognormal	IM_pre	0.8	0.8154	1.8203	0.5489	0.9809	3.4696	4.7032	0.1188	0.2343	0.0048	2888.83	2.1439	4.8299
Human chr21	3	joint lognormal	IM_pre	0.75	0.7955	1.9944	0.6413	0.9868	3.7053	5.0707	0.1347	0.2153	0.0024	2664.33	2.0832	4.9682
Human chr21	3	joint lognormal	IM_pre	0.7	0.7832	1.8892	0.6075	0.9875	3.5957	4.9335	0.1296	0.1793	0.0176	2776.11	2.18	4.8676
Human chr21	3	joint lognormal	IM	1	1	NA	NA	0.9321	3.0997	2.7688	0.0889	0.4555	0.2793	3898.35	2.4487	4.4354
Human chr21	3	joint lognormal	IM	0.95	0.9563	NA	NA	0.9424	3.0708	3.0333	0.092	0.4195	0.0762	3885.41	2.4895	4.6515
Human chr21	3	joint lognormal	IM	0.9	0.9039	NA	NA	0.9571	3.0928	2.9538	0.0958	0.452	0.0235	3892.76	2.4587	4.5545
Human chr21	3	joint lognormal	IM	0.85	0.8644	NA	NA	0.9628	3.0945	3.0411	0.1035	0.4041	0.0067	3777.11	2.4099	4.3875
Human chr21	3	joint lognormal	IM	0.8	0.8139	NA	NA	0.97	2.9949	3.1804	0.0987	0.3268	0.0066	3850.79	2.4034	4.3415
Human chr21	3	joint lognormal	IM	0.75	0.7963	NA	NA	0.9783	3.0335	3.1655	0.1072	0.3167	0.0034	3768.81	2.406	4.4439
Human chr21	3	joint lognormal	IM	0.7	0.7822	NA	NA	0.9802	3.0041	3.1883	0.1049	0.2504	0.0241	3813.65	2.3885	4.3584
Human chr21	3	joint lognormal	split_mig	1	0.9821	NA	NA	NA	2.5675	0.9485	0.2471	0.3643	0.3643	3076.71	2.2533	3.8347
Human chr21	3	joint lognormal	split_mig	0.95	0.9349	NA	NA	NA	2.5912	0.9292	0.2565	0.1834	0.1834	3075.28	2.2839	3.8464
Human chr21	3	joint lognormal	split_mig	0.9	0.9052	NA	NA	NA	2.6498	0.8317	0.3079	0.1465	0.1465	3011.96	2.2324	3.602
Human chr21	3	joint lognormal	split_mig	0.85	0.8798	NA	NA	NA	2.7239	0.8351	0.3541	0.1023	0.1023	2866.22	2.171	3.3691
Human chr21	3	joint lognormal	split_mig	0.8	0.8608	NA	NA	NA	2.6338	0.788	0.3751	0.0861	0.0861	2908.72	2.1632	3.2889
Human chr21	3	joint lognormal	split_mig	0.75	0.8809	NA	NA	NA	2.8185	0.7744	0.4895	0.0572	0.0572	2682.02	2.0955	3.1849
Human chr21	3	joint lognormal	split_mig	0.7	0.8799	NA	NA	NA	2.7792	0.7513	0.5109	0.0704	0.0704	2704.67	2.1514	3.1238
Drosophila (seq length = 100000)	1	joint lognormal	IM	1	1	NA	NA	0.9381	4.1059	0.2247	0.1831	0.4067	2.345	47699.8	5.704	4.0444
Drosophila (seq length = 100000)	1	joint lognormal	IM	0.95	0.9524	NA	NA	0.9648	4.1037	0.2572	0.1829	0.1964	0.2196	47516.7	5.6913	4.0305
Drosophila (seq length = 100000)	1	joint lognormal	IM	0.9	0.9309	NA	NA	0.9767	4.0965	0.2675	0.1835	0.1181	0.0794	47631	5.7372	4.0763
Drosophila (seq length = 100000)	1	joint lognormal	IM	0.85	0.9014	NA	NA	0.9847	4.1057	0.2885	0.1861	0.0745	0.0851	47405.2	5.7498	4.0965
Drosophila (seq length = 100000)	1	joint lognormal	IM	0.8	0.9013	NA	NA	0.9861	4.0893	0.2956	0.1928	0.0456	0.0668	47072.9	5.7432	4.0748
Drosophila (seq length = 100000)	1	joint lognormal	IM	0.75	0.8865	NA	NA	0.9882	4.0661	0.3024	0.1936	0.0373	0.0482	47053.3	5.7132	4.0768
Drosophila (seq length = 100000)	2	joint lognormal	IM	1	0.9984	NA	NA	0.9431	4.1259	0.2406	0.1827	0.3929	2.5048	47590.3	5.7315	4.0871
Drosophila (seq length = 100000)	2	joint lognormal	IM	0.95	0.9629	NA	NA	0.969	4.1172	0.2584	0.1812	0.1889	0.339	47715.2	5.7257	4.0755
Drosophila (seq length = 100000)	2	joint lognormal	IM	0.9	0.9177	NA	NA	0.9766	4.1044	0.2681	0.1862	0.1131	0.0829	47192	5.6953	4.0696
Drosophila (seq length = 100000)	2	joint lognormal	IM	0.85	0.9173	NA	NA	0.9834	4.0987	0.2937	0.1883	0.0659	0.0862	47157.2	5.7045	4.0571
Drosophila (seq length = 100000)	2	joint lognormal	IM	0.8	0.8865	NA	NA	0.9863	4.1262	0.2993	0.1943	0.0496	0.0601	46823.2	5.7166	4.0776
Drosophila (seq length = 100000)	2	joint lognormal	IM	0.75	0.8802	NA	NA	0.9897	4.0159	0.3136	0.1941	0.031	0.0778	47263.6	5.6806	4.0164
Drosophila (seq length = 100000)	3	joint lognormal	IM	1	0.9973	NA	NA	0.9457	4.1429	0.2356	0.1879	0.3799	2.4438	47270.4	5.7225	4.0712
Drosophila (seq length = 100000)	3	joint lognormal	IM	0.95	0.9581	NA	NA	0.9653	4.1433	0.2596	0.1843	0.2014	0.1955	47407.9	5.7264	4.0687
Drosophila (seq length = 100000)	3	joint lognormal	IM	0.9	0.9322	NA	NA	0.9754	4.0767	0.2674	0.1865	0.1305	0.0945	47471.4	5.7007	4.0465
Drosophila (seq length = 100000)	3	joint lognormal	IM	0.85	0.9053	NA	NA	0.9833	4.1103	0.2855	0.1864	0.0717	0.1015	47396.2	5.7201	4.0583
Drosophila (seq length = 100000)	3	joint lognormal	IM	0.8	0.885	NA	NA	0.9867	4.1197	0.2965	0.191	0.054	0.0751	47081.4	5.6905	4.0493
Drosophila (seq length = 100000)	3	joint lognormal	IM	0.75	0.8992	NA	NA	0.9893	4.0894	0.3136	0.1966	0.0354	0.0743	46840.7	5.7405	4.1131
Drosophila (seq length = 10000)	1	joint lognormal	IM	1	0.9991	NA	NA	0.9441	3.858	0.2143	0.1425	0.5883	3.2569	65497.1	6.0181	4.0785
Drosophila (seq length = 10000)	1	joint lognormal	IM	0.95	0.9472	NA	NA	0.9481	3.8839	0.2238	0.1426	0.5913	2.1356	65290.3	5.9737	4.0385
Drosophila (seq length = 10000)	1	joint lognormal	IM	0.9	0.9106	NA	NA	0.9485	3.8565	0.2182	0.1418	0.5232	1.3781	65663.3	6.0011	4.0633
Drosophila (seq length = 10000)	1	joint lognormal	IM	0.85	0.8663	NA	NA	0.9552	3.8409	0.2257	0.141	0.4924	0.9556	65610.1	5.9682	4.0285
Drosophila (seq length = 10000)	1	joint lognormal	IM	0.8	0.8226	NA	NA	0.9576	3.8604	0.2315	0.1435	0.4608	0.6718	65284.1	6.0125	4.0822
Drosophila (seq length = 10000)	1	joint lognormal	IM	0.75	0.767	NA	NA	0.9646	3.8701	0.2347	0.1401	0.4439	0.5331	65363.1	5.9241	3.9896
Drosophila (seq length = 10000)	2	joint lognormal	IM	1	1	NA	NA	0.9425	3.868	0.2159	0.1395	0.5974	3.174	65677.3	5.9738	4.0305
Drosophila (seq length = 10000)	2	joint lognormal	IM	0.95	0.9563	NA	NA	0.9468	3.8632	0.2194	0.1402	0.5568	2.1046	65601.7	5.9777	4.0372
Drosophila (seq length = 10000)	2	joint lognormal	IM	0.9	0.9093	NA	NA	0.9515	3.8288	0.2208	0.1413	0.5475	1.4682	65713.3	5.9708	4.0414
Drosophila (seq length = 10000)	2	joint lognormal	IM	0.85	0.8692	NA	NA	0.956	3.8547	0.2251	0.1414	0.495	1.0161	65453.5	5.957	4.022
Drosophila (seq length = 10000)	2	joint lognormal	IM	0.8	0.8183	NA	NA	0.9589	3.8476	0.23	0.142	0.48	0.7213	65464.2	5.9607	4.03
Drosophila (seq length = 10000)	2	joint lognormal	IM	0.75	0.7764	NA	NA	0.9636	3.8344	0.2352	0.1405	0.4487	0.5202	65393.5	5.9255	3.9968
Drosophila (seq length = 10000)	3	joint lognormal	IM	1	1	NA	NA	0.9439	3.8982	0.2204	0.1417	0.574	3.1242	65356.4	5.9755	4.0406
Drosophila (seq length = 10000)	3	joint lognormal	IM	0.95	0.9518	NA	NA	0.9438	3.8627	0.2131	0.1411	0.5588	2.0602	65494.9	5.97	4.0313
Drosophila (seq length = 10000)	3	joint lognormal	IM	0.9	0.914	NA	NA	0.9493	3.8661	0.2251	0.1384	0.551	1.3463	65671.4	5.9531	4.0243
Drosophila (seq length = 10000)	3	joint lognormal	IM	0.85	0.8566	NA	NA	0.9562	3.887	0.228	0.1395	0.5081	0.971	65405.9	5.9981	4.0764
Drosophila (seq length = 10000)	3	joint lognormal	IM	0.8	0.8093	NA	NA	0.9588	3.8259	0.2296	0.1421	0.4906	0.7403	65516.5	5.9828	4.0264
Drosophila (seq length = 10000)	3	joint lognormal	IM	0.75	0.7856	NA	NA	0.9638	3.8609	0.2312	0.143	0.4719	0.5495	65335.2	5.9939	4.0528

## Sheet: Table S8 Strength of BGS
Sequence	Run	Distribution	Demographic model used in the simulation	True w	pi0	pi1	B0	B1
Hum chr21	1	neutral	IM_pre	NA	3871	2987.33	1	1
Hum chr21	1	joint lognormal	IM_pre	1	3599.69	2770.72	0.929912	0.927489
Hum chr21	1	joint lognormal	IM_pre	0.95	3614.98	2631.57	0.933863	0.880911
Hum chr21	1	joint lognormal	IM_pre	0.9	3680.18	2578.01	0.950707	0.862983
Hum chr21	1	joint lognormal	IM_pre	0.85	3649.63	2306.53	0.942814	0.772103
Hum chr21	1	joint lognormal	IM_pre	0.8	3675.32	1909.91	0.94945	0.639338
Hum chr21	1	joint lognormal	IM_pre	0.75	3600.16	1344.33	0.930035	0.450012
Hum chr21	2	neutral	IM_pre	NA	3857.31	2976.11	1	1
Hum chr21	2	joint lognormal	IM_pre	1	3629.76	2753.29	0.941007	0.92513
Hum chr21	2	joint lognormal	IM_pre	0.95	3642.56	2645.77	0.944327	0.889002
Hum chr21	2	joint lognormal	IM_pre	0.9	3607.2	2414.81	0.935159	0.811398
Hum chr21	2	joint lognormal	IM_pre	0.85	3656.9	2235.1	0.948044	0.751014
Hum chr21	2	joint lognormal	IM_pre	0.8	3633.36	2068.54	0.941942	0.695048
Hum chr21	2	joint lognormal	IM_pre	0.75	3674.91	1476.42	0.952713	0.496089
Hum chr21	3	neutral	IM_pre	NA	3865.21	2947.63	1	1
Hum chr21	3	joint lognormal	IM_pre	1	3604.72	2794.87	0.932605	0.948176
Hum chr21	3	joint lognormal	IM_pre	0.95	3632.46	2680.56	0.939784	0.909396
Hum chr21	3	joint lognormal	IM_pre	0.9	3638.49	2366.99	0.941342	0.803016
Hum chr21	3	joint lognormal	IM_pre	0.85	3586.83	2107.72	0.927977	0.715056
Hum chr21	3	joint lognormal	IM_pre	0.8	3657.78	2019.41	0.946333	0.685096
Hum chr21	3	joint lognormal	IM_pre	0.75	3559.76	1536.11	0.920973	0.521133
Drosophila (seq length = 100000)	1	neutral	IM	NA	83569.3	48405.7	1	1
Drosophila (seq length = 100000)	1	joint lognormal	IM	1	51460.4	26464.9	0.615781	0.546731
Drosophila (seq length = 100000)	1	joint lognormal	IM	0.95	51293.9	11465.7	0.613789	0.236866
Drosophila (seq length = 100000)	1	joint lognormal	IM	0.9	51491.2	7872.99	0.61615	0.162646
Drosophila (seq length = 100000)	1	joint lognormal	IM	0.85	51222	6288.66	0.612929	0.129915
Drosophila (seq length = 100000)	1	joint lognormal	IM	0.8	51223.1	5943.38	0.612941	0.122782
Drosophila (seq length = 100000)	1	joint lognormal	IM	0.75	51205.7	5558.72	0.612733	0.114836
Drosophila (seq length = 100000)	2	neutral	IM	NA	83490.9	48020.4	1	1
Drosophila (seq length = 100000)	2	joint lognormal	IM	1	51412.8	27092.7	0.615789	0.564192
Drosophila (seq length = 100000)	2	joint lognormal	IM	0.95	51459.7	11591.3	0.616351	0.241384
Drosophila (seq length = 100000)	2	joint lognormal	IM	0.9	51029.4	7814.81	0.611198	0.162739
Drosophila (seq length = 100000)	2	joint lognormal	IM	0.85	51095.9	6599.92	0.611994	0.13744
Drosophila (seq length = 100000)	2	joint lognormal	IM	0.8	50895.9	5850.69	0.609599	0.121838
Drosophila (seq length = 100000)	2	joint lognormal	IM	0.75	51349.5	5662.27	0.615031	0.117914
Drosophila (seq length = 100000)	3	neutral	IM	NA	83534.9	48744.5	1	1
Drosophila (seq length = 100000)	3	joint lognormal	IM	1	51072	26164.2	0.611385	0.536763
Drosophila (seq length = 100000)	3	joint lognormal	IM	0.95	51311.6	11206.4	0.614253	0.229901
Drosophila (seq length = 100000)	3	joint lognormal	IM	0.9	51385	8186.14	0.615132	0.16794
Drosophila (seq length = 100000)	3	joint lognormal	IM	0.85	51325.6	6800.45	0.614421	0.139512
Drosophila (seq length = 100000)	3	joint lognormal	IM	0.8	51092.7	5934.54	0.611633	0.121748
Drosophila (seq length = 100000)	3	joint lognormal	IM	0.75	51055.3	5635.56	0.611185	0.115614
Drosophila (seq length = 10000)	1	neutral	IM	NA	83768.6	48335.8	1	1
Drosophila (seq length = 10000)	1	joint lognormal	IM	1	69584.9	39126.9	0.83068	0.809481
Drosophila (seq length = 10000)	1	joint lognormal	IM	0.95	69243.9	33816.4	0.826609	0.699615
Drosophila (seq length = 10000)	1	joint lognormal	IM	0.9	69575.1	29766	0.830563	0.615817
Drosophila (seq length = 10000)	1	joint lognormal	IM	0.85	69336.7	25997.9	0.827717	0.537861
Drosophila (seq length = 10000)	1	joint lognormal	IM	0.8	69252.7	23386.2	0.826714	0.483827
Drosophila (seq length = 10000)	1	joint lognormal	IM	0.75	69278.8	20747.7	0.827026	0.42924
Drosophila (seq length = 10000)	2	neutral	IM	NA	83444.4	48199.8	1	1
Drosophila (seq length = 10000)	2	joint lognormal	IM	1	69518.7	39182.1	0.833113	0.81291
Drosophila (seq length = 10000)	2	joint lognormal	IM	0.95	69537.6	34023.3	0.83334	0.70588
Drosophila (seq length = 10000)	2	joint lognormal	IM	0.9	69708.3	29857.9	0.835386	0.619461
Drosophila (seq length = 10000)	2	joint lognormal	IM	0.85	69341.1	26036.6	0.830986	0.540181
Drosophila (seq length = 10000)	2	joint lognormal	IM	0.8	69502.8	23552.4	0.832924	0.488642
Drosophila (seq length = 10000)	2	joint lognormal	IM	0.75	69310.6	20867.1	0.830619	0.432928
Drosophila (seq length = 10000)	3	neutral	IM	NA	83338.7	47617.8	1	1
Drosophila (seq length = 10000)	3	joint lognormal	IM	1	69278.9	38786.8	0.831293	0.814544
Drosophila (seq length = 10000)	3	joint lognormal	IM	0.95	69292.6	33948.3	0.831457	0.712933
Drosophila (seq length = 10000)	3	joint lognormal	IM	0.9	69519.3	30043.2	0.834178	0.630923
Drosophila (seq length = 10000)	3	joint lognormal	IM	0.85	69186	25922.2	0.830178	0.544381
Drosophila (seq length = 10000)	3	joint lognormal	IM	0.8	69369.8	23677.1	0.832384	0.497233
Drosophila (seq length = 10000)	3	joint lognormal	IM	0.75	69359.3	20608.3	0.832257	0.432787

## Sheet: Table S9 Humans
Group	Description	Synonymous	Nonsynonymous	nuPre	TPre	s	nu1	nu2	T	m12	m21	misid	theta	mu	sigma	w	misid	z-score p-value	FDR adjusted p-value
All	whole exome data	342057	540841	1.8593	0.545	0.9612	3.428	4.3672	0.0996	0.2959	0.2561	0.0155	6315.81	2.1126 ± 0.0151	4.9153 ± 0.2585	0.9947 ± 0.0068	0.0089 ± 0.0008	0.0633	0.171437
non-CpG	whole exome data without CpG islands	302030	489136	1.827	0.5388	0.9611	3.3799	4.3694	0.0988	0.3156	0.2572	0.0162	5635.53	1.9574 ± 0.0220	4.8200 ± 0.2408	0.9931 ± 0.0085	0.0090 ± 0.0008	0.0558	0.161194
gBGC unaffected	whole exome data with A<->T and C<->G only	25262	85323	1.64011	0.375196	0.95834	3.23816	3.86219	0.0878769	0.278839	0.202323	0.00942519	498.714	2.3927 ± 0.0122	5.5366 ± 0.4909	0.9849 ± 0.0186	0.0070 ± 0.0016	0.05578	0.161194
GO:0000003	reproduction	23028	35678	2.2378	0.5919	0.9678	3.4842	5.41	0.101	0.2299	0.2631	0.0193	374.481	2.1995 ± 0.0235	4.3297 ± 0.5086	1.0000 ± 0.1308	0.0067 ± 0.0027	0.5	0.5
GO:0000902	cell morphogenesis	29220	39724	1.977	0.5946	0.9619	3.9349	4.9006	0.1071	0.3379	0.2697	0.015	497.536	3.3967 ± 0.0873	4.4542 ± 0.4678	0.9928 ± 0.0420	0.0064 ± 0.0024	0.3684	0.5
GO:0002376	immune system process	37917	53910	1.9135	0.4809	0.9616	3.1869	4.0656	0.0972	0.3554	0.3041	0.0148	700.577	3.0335 ± 0.0589	4.9336 ± 0.5694	0.9888 ± 0.0259	0.0071 ± 0.0023	0.1983	0.353108
GO:0003013	circulatory system process	9197	13283	1.6786	0.3378	0.9553	2.8885	4.0572	0.0959	0.3871	0.2941	0.0202	183.523	3.1738 ± 0.0764	4.3748 ± 0.5942	0.9895 ± 0.0541	0.0037 ± 0.0030	0.3518	0.5
GO:0005975	carbohydrate metabolic process	18264	27820	1.8145	0.4147	0.9634	3.3629	4.4481	0.0945	0.3171	0.2985	0.0161	344.218	2.7150 ± 0.0244	4.7192 ± 0.4929	1.0000 ± 0.0904	0.0139 ± 0.0048	0.5	0.5
GO:0006091	generation of precursor metabolites and energy	7551	10214	1.8925	0.6033	0.9723	3.209	5.0659	0.0892	0.1599	0.2934	0.0175	137.699	3.3183 ± 0.1943	4.1568 ± 0.6624	1.0000 ± 0.6619	0.0054 ± 0.0048	0.5	0.5
GO:0006457	protein folding	3053	4602	2.0453	0.3364	0.9684	4.3029	4.6852	0.0838	0.0739	0.3519	0.0176	54.8028	2.3872 ± 0.0433	4.1358 ± 1.0884	0.8601 ± 0.2063	0.0139 ± 0.0085	0.0919	0.208661
GO:0006464	cellular protein modification process	60928	86321	2.0173	0.6189	0.9638	4.0039	5.0832	0.1062	0.2481	0.2514	0.0155	989.84	2.9931 ± 0.0332	4.3244 ± 0.2923	1.0000 ± 0.0560	0.0080 ± 0.0019	0.5	0.5
GO:0006629	lipid metabolic process	25924	39188	1.5866	0.3163	0.9596	3.1305	3.5318	0.0889	0.2778	0.3697	0.0177	537.72	2.7721 ± 0.0217	4.4792 ± 0.4679	1.0000 ± 0.0495	0.0073 ± 0.0025	0.5	0.5
GO:0006790	sulfur compound metabolic process	4909	7534	2.0191	0.8583	0.9595	4.1369	4.834	0.1206	0.5288	0.2023	0.0161	79.1486	2.4971 ± 0.0287	5.3758 ± 1.1623	0.9912 ± 0.0818	0.0100 ± 0.0076	0.4165	0.5
GO:0006810	transport	85211	122709	1.8865	0.5677	0.9604	3.4966	4.3094	0.1025	0.3556	0.2772	0.016	1518.72	3.0012 ± 0.0306	4.7671 ± 0.3047	0.9874 ± 0.0187	0.0087 ± 0.0016	0.0933	0.208661
GO:0006950	response to stress	64580	95011	1.8334	0.5299	0.9599	3.3477	4.0388	0.0988	0.3367	0.254	0.0145	1174.68	2.7363 ± 0.0224	4.6279 ± 0.4134	0.9880 ± 0.0186	0.0061 ± 0.0014	0.103	0.219555
GO:0007005	mitochondrion organization	4450	6448	1.676	1.0421	0.9509	4.0992	5.1706	0.118	0.6492	0.1001	0.0087	75.7189	2.9497 ± 0.1284	5.6153 ± 1.4072	0.9777 ± 0.1005	0.0027 ± 0.0047	0.3318	0.47929
GO:0007010	cytoskeleton organization	26052	40463	2.0492	0.7341	0.9564	4.4031	5.0818	0.123	0.2686	0.2362	0.0163	402.054	2.3727 ± 0.0093	4.7570 ± 0.6295	1.0000 ± 0.0753	0.0066 ± 0.0022	0.5	0.5
GO:0007049	cell cycle	32456	49861	2.1175	0.5943	0.9598	3.9689	5.591	0.1268	0.276	0.2365	0.0138	494.721	2.2157 ± 0.0180	4.2564 ± 0.5092	1.0000 ± 0.1344	0.0070 ± 0.0022	0.5	0.5
GO:0007059	chromosome segregation	4390	8040	1.9097	0.6649	0.9587	5.3559	6.507	0.1092	0.1515	0.2251	0.0162	66.5349	0.7779 ± 0.4197	3.7483 ± 1.2262	1.0000 ± 0.6071	0.0048 ± 0.0038	0.5	0.5
GO:0007155	cell adhesion	37277	57041	2.0128	0.802	0.9583	3.5042	4.2494	0.1075	0.3472	0.2526	0.018	529.083	2.6492 ± 0.0272	4.3219 ± 0.4659	0.9846 ± 0.0326	0.0096 ± 0.0029	0.1773	0.329182
GO:0007165	signal transduction	103844	153088	1.9154	0.5948	0.9599	3.5669	4.5569	0.1043	0.3521	0.2558	0.016	1813.2	2.7608 ± 0.0281	4.8780 ± 0.4666	0.9940 ± 0.0188	0.0072 ± 0.0014	0.2658	0.411374
GO:0007267	cell-cell signaling	23771	29933	2.1026	0.783	0.9511	4.1604	4.7964	0.131	0.3398	0.2357	0.0198	365.442	3.8463 ± 0.1383	4.6130 ± 0.4876	1.0000 ± 0.0588	0.0056 ± 0.0026	0.5	0.5
GO:0007568	aging	4467	6279	2.4019	0.4957	0.9583	4.5201	3.4783	0.1217	0.4045	0.2606	0.0132	67.2432	3.3078 ± 0.4767	6.1609 ± 2.2403	1.0000 ± 0.8415	0.0098 ± 0.0081	0.5	0.5
GO:0008219	cell death	38374	53410	1.9416	0.6677	0.9623	4.1127	5.0788	0.1051	0.2801	0.2515	0.0174	644.669	3.1882 ± 0.0727	4.7769 ± 0.4778	1.0000 ± 0.0735	0.0058 ± 0.0020	0.5	0.5
GO:0008283	cell population proliferation	32329	45903	1.9009	0.5006	0.9629	3.2878	4.4647	0.0997	0.4517	0.3102	0.016	579.664	3.0018 ± 0.0535	4.1987 ± 0.4226	1.0000 ± 0.1616	0.0063 ± 0.0021	0.5	0.5
GO:0009056	catabolic process	47023	67987	1.9622	0.4694	0.9658	3.402	4.6583	0.0997	0.3012	0.3254	0.0159	834.94	2.9086 ± 0.0390	4.5722 ± 0.4282	1.0000 ± 0.0651	0.0074 ± 0.0022	0.5	0.5
GO:0009058	biosynthetic process	104420	152996	1.936	0.5355	0.9616	3.8257	4.8869	0.1047	0.2262	0.2496	0.0152	1739.99	2.8032 ± 0.0412	4.6912 ± 0.4245	1.0000 ± 0.1308	0.0083 ± 0.0014	0.5	0.5
GO:0019748	secondary metabolic process	740	1325	NA	NA	NA	NA	NA	NA	NA	NA	NA	NA	NA	NA	NA	NA	NA	NA
GO:0021700	developmental maturation	5056	6621	2.0693	0.3376	0.9589	3.1942	4.1392	0.1037	0.5415	0.2739	0.0123	94.5982	3.8577 ± 0.1844	4.2621 ± 0.7170	0.9345 ± 0.1059	0.0072 ± 0.0068	0.1127	0.236313
GO:0022607	cellular component assembly	41206	60721	2.0225	0.5534	0.9645	3.6324	4.9033	0.1019	0.2743	0.2778	0.0177	714.168	2.7471 ± 0.0402	4.5537 ± 0.6345	1.0000 ± 0.0652	0.0074 ± 0.0020	0.5	0.5
GO:0030154	cell differentiation	69805	99792	1.8743	0.4688	0.9584	3.5103	4.4244	0.1034	0.3362	0.265	0.0155	1259.3	3.1410 ± 0.0482	4.7741 ± 0.3664	0.9915 ± 0.0193	0.0067 ± 0.0017	0.194	0.353108
GO:0030198	extracellular matrix organization	11383	17329	1.5679	0.3705	0.9698	2.8439	3.5513	0.0754	0.1095	0.447	0.02	261.243	2.9389 ± 0.0798	4.2681 ± 0.6865	1.0000 ± 0.3450	0.0066 ± 0.0039	0.5	0.5
GO:0032196	transposition	146	257	NA	NA	NA	NA	NA	NA	NA	NA	NA	NA	NA	NA	NA	NA	NA	NA
GO:0034330	cell junction organization	6912	9849	1.4229	0.5049	0.9694	2.8579	3.924	0.0763	0.0741	0.3905	0.0188	148.211	2.9411 ± 0.0753	3.2350 ± 0.6805	1.0000 ± 0.4762	0.0031 ± 0.0033	0.5	0.5
GO:0034641	cellular nitrogen compound metabolic process	119394	175573	2.0221	0.5641	0.9612	3.7781	4.8194	0.1102	0.2665	0.2459	0.0153	1911.4	2.7203 ± 0.0269	4.5677 ± 0.3065	1.0000 ± 0.1078	0.0073 ± 0.0014	0.5	0.5
GO:0040007	growth	18536	25724	2.221	0.5233	0.9624	4.0904	4.8887	0.1118	0.3665	0.2433	0.0172	299.368	3.2471 ± 0.1061	4.8269 ± 0.6784	0.9999 ± 0.0752	0.0066 ± 0.0035	0.499	0.5
GO:0040011	locomotion	36616	51938	1.8682	0.5177	0.9568	3.5306	3.872	0.104	0.3767	0.2962	0.015	678.033	3.2418 ± 0.0649	4.3575 ± 0.4225	0.9903 ± 0.0303	0.0056 ± 0.0020	0.2652	0.411374
GO:0042254	ribosome biogenesis	2398	4207	2.1054	1.0821	0.9639	4.0481	4.8442	0.1165	0.6198	0.3073	0.0259	40.241	1.3347 ± 0.1783	2.9407 ± 0.6104	1.0000 ± 0.4162	0.0113 ± 0.0079	0.5	0.5
GO:0042592	homeostatic process	26712	38407	1.8953	0.5542	0.958	3.4328	4.2369	0.1026	0.3384	0.2784	0.0127	484.3	3.0332 ± 0.0564	4.7746 ± 0.5066	0.9520 ± 0.0413	0.0083 ± 0.0028	0.0114	0.0507
GO:0043473	pigmentation	2134	3212	1.7904	0.3487	0.9757	4.0098	5.5224	0.0831	0.2051	0.1515	0.01	43.5278	3.7697 ± 0.4610	5.5562 ± 2.2463	0.9993 ± 0.2568	0.0029 ± 0.0084	0.4979	0.5
GO:0044281	small molecule metabolic process	56426	82908	1.8765	0.5689	0.965	3.6338	5.0471	0.095	0.2022	0.2784	0.0165	1006.16	2.8928 ± 0.0316	4.6158 ± 0.3362	1.0000 ± 0.0652	0.0080 ± 0.0019	0.5	0.5
GO:0044403	symbiotic process	12395	16310	1.8671	0.4437	0.9631	3.6828	5.1833	0.0966	0.1852	0.2201	0.0132	212.132	3.3648 ± 0.1918	5.1954 ± 1.2777	0.9986 ± 0.0307	0.0076 ± 0.0040	0.4644	0.5
GO:0048646	anatomical structure formation involved in morphogenesis	24304	35487	1.9209	0.4928	0.9534	3.4269	3.7989	0.1088	0.3491	0.2727	0.0154	426.795	2.6915 ± 0.0274	4.0372 ± 0.4021	1.0000 ± 0.0938	0.0070 ± 0.0026	0.5	0.5
GO:0048856	anatomical structure development	102587	148377	1.8865	0.4963	0.9595	3.5027	4.554	0.1033	0.3196	0.2576	0.0144	1786.37	2.9975 ± 0.0279	4.4778 ± 0.2751	0.9935 ± 0.0195	0.0069 ± 0.0014	0.2568	0.407076
GO:0050877	nervous system process	30452	42582	1.8904	0.5459	0.9588	3.7076	4.4175	0.104	0.3255	0.2879	0.0174	536.718	3.0844 ± 0.0964	4.8192 ± 0.8180	0.9634 ± 0.0480	0.0075 ± 0.0024	0.0675	0.17914
GO:0051276	chromosome organization	18426	25869	2.1497	0.5736	0.9602	4.7897	6.5272	0.1255	0.1772	0.1854	0.0133	261.952	2.8109 ± 0.0840	4.5045 ± 0.6364	1.0000 ± 0.3697	0.0081 ± 0.0035	0.5	0.5
GO:0051301	cell division	12985	20607	2.0666	0.8691	0.9545	4.9933	6.1281	0.1406	0.2226	0.2592	0.0144	179.617	1.9843 ± 0.0480	4.0799 ± 0.7142	0.9671 ± 0.0893	0.0056 ± 0.0029	0.2351	0.398442
GO:0051604	protein maturation	3665	5797	2.1809	0.2062	0.9702	2.145	3.6423	0.0744	0.301	0.3783	0.0188	84.3562	2.3360 ± 0.0430	4.1770 ± 0.9519	0.9205 ± 0.1333	0.0059 ± 0.0049	0.1212	0.246214
GO:0061024	membrane organization	13097	18703	1.831	0.443	0.9564	3.0178	4.0998	0.1052	0.5129	0.2051	0.0134	244.868	3.1994 ± 0.0916	4.2871 ± 0.6412	0.9723 ± 0.0788	0.0068 ± 0.0033	0.2454	0.398801
GO:0071554	cell wall organization or biogenesis	179	322	NA	NA	NA	NA	NA	NA	NA	NA	NA	NA	NA	NA	NA	NA	NA	NA
GO:0071941	nitrogen cycle metabolic process	278	353	NA	NA	NA	NA	NA	NA	NA	NA	NA	NA	NA	NA	NA	NA	NA	NA
Tolerated	Tolerated nonsynonymous SNPs	342057	100095	1.8593	0.545	0.9612	3.428	4.3672	0.0996	0.2959	0.2561	0.0155	6315.81	0.0334 ± 0.1649	7.0602 ± 0.0936	1.0000 ± 0.0313	0.0141 ± 0.0022	0.4975	0.5
Deleterious	Deleterious nonsynonymous SNPs	342057	61399	1.8593	0.545	0.9612	3.428	4.3672	0.0996	0.2959	0.2561	0.0155	6315.81	3.2457 ± 0.3713	2.8482 ± 0.3113	0.9153 ± 0.0422	0.0008 ± 0.0004	0	0.000364
dnds0-0.01	SNPs with dN/dS between 0 and 0.01	56647	69436	1.7906	0.4975	0.9556	4.0292	4.4324	0.1086	0.3181	0.2391	0.0136	976.006	3.9087 ± 0.0624	3.6147 ± 0.1996	0.9879 ± 0.0350	0.0024 ± 0.0010	0.249	0.39965
dnds0.01-0.1	SNPs with dN/dS between 0.01 and 0.1	34861	44474	1.6677	0.392	0.9631	3.0425	4.1093	0.0891	0.3404	0.2751	0.0168	730.564	3.9274 ± 0.0813	3.8758 ± 0.2799	1.0000 ± 0.0668	0.0055 ± 0.0021	0.5	0.5
dnds0.1-0.5	SNPs with dN/dS between 0.1 and 0.5	92621	152307	1.8169	0.5749	0.9617	3.3559	4.3618	0.0958	0.2484	0.2748	0.0166	1747.05	2.0184 ± 0.0225	4.1477 ± 0.2545	1.0000 ± 0.0314	0.0081 ± 0.0013	0.5	0.5
dnds0.5-1.0	SNPs with dN/dS between 0.5 and 1.0	20795	39440	1.9208	0.4616	0.9702	3.4048	4.4221	0.0925	0.1757	0.2848	0.0116	389.348	0.0000 ± 0.6619	4.6965 ± 1.4687	1.0000 ± 0.0000	0.0122 ± 0.0039	0.5	0.5
Non-disease	SNPs associated with non-disease genes	217712	350389	1.8698	0.4966	0.9601	3.4602	4.1809	0.1037	0.3176	0.2606	0.0145	3638.7	1.9395 ± 0.0279	4.8348 ± 0.2915	0.9982 ± 0.0076	0.0087 ± 0.0010	0.3212	0.469239
Simple disease	SNPs associated with simple disease genes	24753	36760	2.0876	0.6648	0.9671	3.6197	4.7841	0.1033	0.1701	0.2682	0.0139	422.643	2.7004 ± 0.0429	4.5697 ± 0.6853	0.9604 ± 0.0433	0.0079 ± 0.0027	0.0365	0.115811
Complex disease	SNPs associated with complex disease genes	91083	138713	1.77	0.6496	0.9584	3.3807	4.3955	0.0949	0.311	0.2492	0.0168	1723.61	2.6208 ± 0.0167	4.9598 ± 0.3681	1.0000 ± 0.0532	0.0086 ± 0.0015	0.5	0.5
Non-VIP	SNPs associated with non-VIP genes	264451	432464	1.8313	0.5225	0.9609	3.2955	4.0698	0.0968	0.3195	0.268	0.0154	4654.63	1.9374 ± 0.0246	4.9251 ± 0.2625	0.9947 ± 0.0067	0.0092 ± 0.0009	0.0605	0.167387
Single VIP	SNPs associated with single VIP genes	59339	87410	1.817	0.5104	0.9579	3.6363	4.4145	0.109	0.2503	0.2565	0.0156	1033.58	2.7416 ± 0.0168	4.2785 ± 0.2656	0.9847 ± 0.0227	0.0059 ± 0.0013	0.0932	0.208661
Multiple VIP	SNPs associated with multiple VIP genes	33206	43238	2.006	0.7105	0.9601	4.703	6.4291	0.1122	0.2081	0.2118	0.0143	493.077	3.3937 ± 0.0952	4.4108 ± 0.4624	1.0000 ± 0.1640	0.0073 ± 0.0024	0.5	0.5

## Sheet: Table S10 Drosophila
Group	Description	Synonymous	Nonsynonymous	s	nu1	nu2	T	m12	m21	misid	theta	mu	sigma	w	misid	z-score p-value	FDR adjusted p-value
All	whole exome data	676841	396754	0.9503	3.3722	0.1954	0.1069	0.7171	3.8573	0.0506	73386.6	6.1739 ± 0.0792	4.0563 ± 0.0968	0.9673 ± 0.0172	0.0263 ± 0.0013	9.72e-05	0.0007
non-CpG	whole exome data without CpG islands	470054	302117	0.9531	3.388	0.1908	0.1029	0.6964	3.9741	0.0537	41435.1	5.6664 ± 0.0864	4.1068 ± 0.1259	0.9719 ± 0.0147	0.0299 ± 0.0013	8.96e-05	0.0007
GO:0000003	reproduction	107190	58582	0.9359	3.4992	0.1863	0.1273	0.7257	3.7108	0.0514	11140.9	6.5731 ± 0.1859	4.2618 ± 0.2152	0.9726 ± 0.0279	0.0299 ± 0.0029	0.0271	0.100657
GO:0000902	cell morphogenesis	64418	28596	0.9351	3.264	0.1986	0.1122	0.7619	3.5434	0.0457	7001.24	6.8850 ± 0.1804	3.8606 ± 0.1843	0.9917 ± 0.0300	0.0197 ± 0.0023	0.294	0.443793
GO:0002376	immune system process	38747	20217	0.9539	3.5111	0.238	0.1008	0.7212	3.0975	0.0472	4219.69	6.5955 ± 0.2304	4.0712 ± 0.2587	0.9456 ± 0.0517	0.0261 ± 0.0035	0.0196	0.0749412
GO:0003013	circulatory system process	4329	1869	NA	NA	NA	NA	NA	NA	NA	NA	NA	NA	NA	NA	NA	NA
GO:0005975	carbohydrate metabolic process	18391	9098	0.9627	3.2204	0.1974	0.0838	0.6635	4.1258	0.0448	2129.18	6.5357 ± 0.2624	3.8876 ± 0.2943	1.0000 ± 0.0539	0.0225 ± 0.0054	0.5	0.5
GO:0006091	generation of precursor metabolites and energy	11850	5140	0.967	3.7736	0.2605	0.0882	0.546	3.5984	0.0454	1313.9	7.7020 ± 0.8906	4.6387 ± 0.8718	1.0000 ± 0.0893	0.0227 ± 0.0063	0.5	0.5
GO:0006457	protein folding	5096	2406	0.9815	3.6114	0.1848	0.2694	0.4843	5.1814	0.0538	459.734	6.9782 ± 0.6980	4.4018 ± 0.7428	0.9323 ± 0.0934	0.0257 ± 0.0080	0.0777	0.198059
GO:0006464	cellular protein modification process	99514	50391	0.9474	3.5935	0.215	0.1015	0.7053	3.5914	0.049	10684.5	6.8554 ± 0.2375	4.2819 ± 0.2608	0.9805 ± 0.0218	0.0251 ± 0.0026	0.0398	0.12319
GO:0006629	lipid metabolic process	32705	16637	0.9346	3.2914	0.1659	0.1238	0.8202	3.9989	0.0485	3555.96	6.4439 ± 0.1752	3.9180 ± 0.2028	0.9832 ± 0.0305	0.0203 ± 0.0042	0.14	0.275758
GO:0006790	sulfur compound metabolic process	8561	4564	0.9663	3.6355	0.2239	0.0804	0.6375	3.9056	0.0494	977.632	6.2986 ± 0.3578	3.8906 ± 0.4283	0.9791 ± 0.0592	0.0180 ± 0.0058	0.244	0.398801
GO:0006810	transport	145752	69931	0.9529	3.2112	0.1752	0.1079	0.7693	4.2713	0.0487	16089.3	6.6581 ± 0.0965	3.9054 ± 0.1065	0.9841 ± 0.0211	0.0247 ± 0.0021	0.0698	0.18148
GO:0006950	response to stress	88554	45489	0.9521	3.2863	0.1967	0.1122	0.6701	4.0278	0.0487	9670.06	6.6599 ± 0.1521	4.1465 ± 0.1700	0.9792 ± 0.0344	0.0245 ± 0.0024	0.118	0.243492
GO:0007005	mitochondrion organization	11226	5144	0.9696	3.2394	0.181	0.1921	0.6624	4.4293	0.0503	1133.55	6.8024 ± 0.3081	3.9873 ± 0.3226	0.9443 ± 0.0832	0.0242 ± 0.0045	0.0947	0.208661
GO:0007010	cytoskeleton organization	71640	38434	0.9375	3.3887	0.1878	0.109	0.8835	3.418	0.0473	7527.88	6.3360 ± 0.1014	3.8293 ± 0.1164	0.9751 ± 0.0368	0.0214 ± 0.0022	0.0924	0.208661
GO:0007049	cell cycle	62332	34104	0.9479	3.5352	0.2114	0.1299	0.6921	3.7985	0.0499	6444.4	6.4494 ± 0.1881	4.1332 ± 0.2199	0.9713 ± 0.0312	0.0277 ± 0.0032	0.0357	0.115811
GO:0007059	chromosome segregation	16680	9958	0.9339	3.3881	0.196	0.1314	0.7032	3.5053	0.0519	1727.75	6.0184 ± 0.1437	3.9385 ± 0.1963	0.9366 ± 0.0554	0.0317 ± 0.0066	0.0124	0.052
GO:0007155	cell adhesion	27407	13412	0.9435	3.3129	0.1921	0.0965	0.6823	3.9824	0.0485	3009.66	6.4547 ± 0.2447	3.7218 ± 0.2726	0.9401 ± 0.0756	0.0220 ± 0.0041	0.0602	0.167387
GO:0007165	signal transduction	127523	60922	0.9448	3.3382	0.1765	0.1096	0.7263	4.0472	0.0466	13890.2	6.7409 ± 0.1413	3.9749 ± 0.1498	0.9587 ± 0.0357	0.0216 ± 0.0020	0.0117	0.0507
GO:0007267	cell-cell signaling	44393	19267	0.941	3.3344	0.1859	0.1017	0.7736	4.2674	0.044	4893.75	6.8833 ± 0.1839	3.7900 ± 0.1911	0.9684 ± 0.0442	0.0195 ± 0.0038	0.081	0.2025
GO:0007568	aging	11416	5417	0.9537	3.7257	0.2178	0.1229	0.717	3.6478	0.0469	1195.74	7.5477 ± 0.6398	4.7806 ± 0.6637	1.0000 ± 0.0866	0.0308 ± 0.0083	0.5	0.5
GO:0008219	cell death	28256	13391	0.9363	3.4141	0.1852	0.1476	0.644	3.7625	0.0483	2929.36	6.6393 ± 0.3440	3.9259 ± 0.3688	0.9810 ± 0.0648	0.0233 ± 0.0043	0.283	0.432824
GO:0008283	cell population proliferation	35309	17285	0.9435	3.3491	0.1973	0.1226	0.8565	3.8982	0.047	3750.41	6.7243 ± 0.2603	4.0468 ± 0.2784	0.9486 ± 0.0738	0.0261 ± 0.0038	0.0861	0.208661
GO:0009056	catabolic process	69959	33412	0.9503	3.4497	0.2018	0.1111	0.6687	3.7754	0.0486	7579.48	6.7773 ± 0.1763	4.0347 ± 0.1878	0.9783 ± 0.0386	0.0243 ± 0.0033	0.135	0.27
GO:0009058	biosynthetic process	157412	82255	0.9493	3.6388	0.2149	0.1187	0.6336	3.582	0.0485	16285.2	6.5671 ± 0.1112	4.0896 ± 0.1260	0.9972 ± 0.0183	0.0249 ± 0.0023	0.382	0.5
GO:0019748	secondary metabolic process	6316	2825	0.9667	2.9356	0.1925	0.091	1.0376	3.7873	0.053	731.706	6.8305 ± 0.4042	3.7908 ± 0.4200	0.9583 ± 0.0782	0.0239 ± 0.0096	0.148	0.287164
GO:0021700	developmental maturation	20244	8718	0.9168	3.4364	0.1622	0.1484	0.7895	3.896	0.0446	2128.02	6.8677 ± 0.3875	3.8379 ± 0.3934	0.9874 ± 0.0513	0.0234 ± 0.0059	0.315	0.465341
GO:0022607	cellular component assembly	98375	48271	0.9394	3.4362	0.1848	0.1144	0.7545	3.6852	0.0465	10512.6	6.6177 ± 0.0888	3.9004 ± 0.1001	0.9710 ± 0.0304	0.0222 ± 0.0022	0.0308	0.108105
GO:0030154	cell differentiation	159676	78187	0.9333	3.4375	0.1921	0.1213	0.7665	3.5392	0.0471	16672.7	6.6621 ± 0.2473	3.9473 ± 0.2583	0.9589 ± 0.0299	0.0225 ± 0.0017	0.00353	0.0169963
GO:0030198	extracellular matrix organization	6669	3521	0.9734	3.828	0.2595	0.0922	0.6012	3.8741	0.0565	702.234	6.4055 ± 0.4768	3.8497 ± 0.5581	0.9283 ± 0.1371	0.0276 ± 0.0096	0.153	0.2925
GO:0032196	transposition	1359	1282	NA	NA	NA	NA	NA	NA	NA	NA	NA	NA	NA	NA	NA	NA
GO:0034330	cell junction organization	34115	14796	0.9345	3.3493	0.173	0.1415	0.7573	4.0285	0.046	3534.91	6.8984 ± 0.2822	3.8038 ± 0.2827	0.9870 ± 0.0718	0.0197 ± 0.0038	0.361	0.5
GO:0034641	cellular nitrogen compound metabolic process	175236	95306	0.9496	3.6622	0.2199	0.1237	0.6015	3.5715	0.0499	17921.9	6.4034 ± 0.1098	4.0689 ± 0.1287	0.9740 ± 0.0242	0.0258 ± 0.0018	0.0176	0.071303
GO:0040007	growth	43343	18438	0.9396	3.3703	0.2004	0.1031	0.695	3.6187	0.0477	4737.7	7.0518 ± 0.1923	3.8852 ± 0.1939	0.9640 ± 0.0543	0.0192 ± 0.0033	0.0969	0.20995
GO:0040011	locomotion	77372	36401	0.9398	3.2227	0.1931	0.1053	0.7738	3.4811	0.0459	8482.97	6.7390 ± 0.1154	3.8830 ± 0.1250	0.9640 ± 0.0378	0.0204 ± 0.0024	0.031	0.108105
GO:0042254	ribosome biogenesis	10909	6336	0.9504	3.4288	0.2395	0.0881	0.8074	2.865	0.0452	1218.08	5.6996 ± 0.2307	3.4579 ± 0.3028	0.9793 ± 0.0485	0.0182 ± 0.0044	0.201	0.353108
GO:0042592	homeostatic process	40369	18640	0.9553	3.3437	0.2071	0.1039	0.7107	3.9414	0.0476	4447.64	6.9137 ± 0.2353	4.0143 ± 0.2433	0.9878 ± 0.0333	0.0214 ± 0.0035	0.236	0.398442
GO:0043473	pigmentation	6407	3358	0.9686	3.2713	0.2239	0.0778	0.6399	4.4066	0.041	752.288	6.3113 ± 0.6173	3.8001 ± 0.7302	0.9738 ± 0.0963	0.0146 ± 0.0066	0.297	0.443793
GO:0044281	small molecule metabolic process	49971	24118	0.9659	3.2253	0.2008	0.0906	0.6274	4.2558	0.0498	5740.38	6.6854 ± 0.1775	3.9686 ± 0.1969	0.9999 ± 0.0274	0.0193 ± 0.0026	0.497	0.5
GO:0044403	symbiotic process	563	192	NA	NA	NA	NA	NA	NA	NA	NA	NA	NA	NA	NA	NA	NA
GO:0048646	anatomical structure formation involved in morphogenesis	50298	24266	0.9415	3.4653	0.1985	0.1072	0.7359	3.7383	0.0474	5445.45	6.7009 ± 0.1784	3.9472 ± 0.1801	0.9564 ± 0.0460	0.0225 ± 0.0037	0.0316	0.108105
GO:0048856	anatomical structure development	230166	114647	0.9395	3.4263	0.1951	0.1166	0.748	3.6844	0.048	23995	6.6017 ± 0.0667	3.9143 ± 0.0824	0.9542 ± 0.0228	0.0228 ± 0.0018	4.12e-05	0.000364
GO:0050877	nervous system process	44389	23942	0.9427	3.0684	0.1776	0.1112	0.8334	3.978	0.0488	4896.65	6.4390 ± 0.2386	4.0151 ± 0.2791	0.9742 ± 0.0275	0.0203 ± 0.0036	0.033	0.11
GO:0051276	chromosome organization	48120	26597	0.9518	3.8301	0.2502	0.128	0.6401	3.4554	0.0499	4802.02	6.4782 ± 0.1942	4.2168 ± 0.2277	0.9537 ± 0.0341	0.0323 ± 0.0034	0.00389	0.0180607
GO:0051301	cell division	31265	15572	0.9428	3.3187	0.1899	0.1354	0.7369	4.0436	0.0493	3299.63	6.7299 ± 0.3326	4.1561 ± 0.3665	0.9548 ± 0.0423	0.0240 ± 0.0039	0.0181	0.071303
GO:0051604	protein maturation	5140	2381	0.9306	3.235	0.1514	0.1559	0.6881	4.5492	0.0556	536.652	6.5465 ± 0.3151	3.7633 ± 0.3361	1.0000 ± 0.1295	0.0269 ± 0.0092	0.5	0.5
GO:0061024	membrane organization	15758	6970	0.9561	3.366	0.1798	0.1723	0.5084	4.438	0.0458	1614.76	6.6379 ± 0.2602	3.6899 ± 0.2748	0.9730 ± 0.0570	0.0208 ± 0.0051	0.177	0.329182
GO:0071554	cell wall organization or biogenesis	38	39	NA	NA	NA	NA	NA	NA	NA	NA	NA	NA	NA	NA	NA	NA
GO:0071941	nitrogen cycle metabolic process	15	21	NA	NA	NA	NA	NA	NA	NA	NA	NA	NA	NA	NA	NA	NA
GO:0140014	mitotic nuclear division	13960	8187	0.9181	3.1624	0.1776	0.1461	0.818	3.56	0.0497	1460.04	5.9751 ± 0.2517	3.8385 ± 0.3164	0.9087 ± 0.0483	0.0320 ± 0.0067	0.000106	0.000765556
Tolerated	Tolerated nonsynonymous SNPs	676841	103366	0.9503	3.3722	0.1954	0.1069	0.7171	3.8573	0.0506	73386.6	4.6111 ± 0.4469	3.9005 ± 0.3572	0.9793 ± 0.0143	0.0342 ± 0.0025	0.00228	0.0114
Deleterious	Deleterious nonsynonymous SNPs	676841	24144	0.9503	3.3722	0.1954	0.1069	0.7171	3.8573	0.0506	73386.6	6.4313 ± 0.0324	2.9902 ± 0.0193	0.7795 ± 0.0472	0.0067 ± 0.0014	2.68e-20	1.16133e-18
dnds0-0.01	SNPs with dN/dS between 0 and 0.01	14980	4482	0.9394	3.4223	0.1858	0.1079	0.7883	3.7041	0.0427	1650.18	8.8617 ± 1.8250	4.6599 ± 1.4865	0.9716 ± 0.0731	0.0335 ± 0.0163	0.223	0.386533
dnds0.01-0.1	SNPs with dN/dS between 0.01 and 0.1	265462	113127	0.9546	3.256	0.1911	0.0968	0.7217	4.0432	0.0471	29832.5	6.8434 ± 0.0933	3.7583 ± 0.0960	0.9684 ± 0.0193	0.0178 ± 0.0013	0.000666	0.00376435
dnds0.1-0.5	SNPs with dN/dS between 0.1 and 0.5	328292	231822	0.9513	3.4438	0.2	0.1143	0.6891	3.8564	0.0534	34758.5	5.5214 ± 0.0924	4.0501 ± 0.1342	0.9702 ± 0.0165	0.0294 ± 0.0011	0.0002	0.0013
dnds0.5-1.0	SNPs with dN/dS between 0.5 and 1.0	15646	16638	0.9353	4.3215	0.229	0.1592	0.5456	3.0788	0.0579	1397.12	4.5504 ± 0.3819	5.3197 ± 0.9873	0.9400 ± 0.0679	0.0502 ± 0.0078	0.0416	0.125767

## Sheet: Table S11 Wild tomatoes
Group	Description	Synonyomous	Nonsynonyomous	nu1	nu2	T	m12	m21	misid	theta	mu	sigma	w	misid	z-score p-value	FDR adjusted p-value
All	whole exome data	739402	574508	1.8202	4.9329	1.3658	0.1546	0.1319	0.0316	21715	2.7865 ± 0.0233	3.3224 ± 0.0534	0.9049 ± 0.0152	0.0209 ± 0.0007	7.1644e-35	9.31372e-33
GO:0000003	reproduction	22135	15813	1.8404	5.0017	1.387	0.1363	0.129	0.0325	635.824	2.8932 ± 0.1321	3.0744 ± 0.2528	0.9018 ± 0.0590	0.0197 ± 0.0047	0.00055268	0.00342333
GO:0005975	carbohydrate metabolic process	37709	23651	1.6985	4.7485	1.2532	0.1876	0.1281	0.0321	1176.48	3.4950 ± 0.1001	3.3580 ± 0.1717	0.9152 ± 0.0385	0.0197 ± 0.0035	7.905e-06	9.33636e-05
GO:0006091	generation of precursor metabolites and energy	16793	10120	1.6246	4.3564	1.1136	0.2147	0.1887	0.0302	577.162	3.8306 ± 0.2342	3.5753 ± 0.3555	0.8751 ± 0.0687	0.0219 ± 0.0039	0.00018306	0.00125211
GO:0006464	cellular protein modification process	92717	65432	1.8435	5.0677	1.3926	0.1516	0.1244	0.0303	2667.54	3.0655 ± 0.0929	3.2651 ± 0.1691	0.9030 ± 0.0359	0.0194 ± 0.0020	5.9241e-08	1.28267e-06
GO:0006629	lipid metabolic process	27076	18683	1.7607	4.7011	1.3009	0.1577	0.1306	0.0293	835.528	3.4326 ± 0.1653	3.6230 ± 0.2885	0.8829 ± 0.0510	0.0227 ± 0.0044	3.3927e-06	5.63875e-05
GO:0006810	transport	75994	47697	1.8609	5.2408	1.3662	0.1479	0.1244	0.03	2179.32	3.6093 ± 0.1350	3.5534 ± 0.2098	0.9081 ± 0.0417	0.0233 ± 0.0026	7.8184e-06	9.33636e-05
GO:0006950	response to stress	47381	35499	1.9787	5.3683	1.5084	0.134	0.1137	0.0327	1268.29	2.8798 ± 0.1413	3.4322 ± 0.2844	0.9078 ± 0.0415	0.0252 ± 0.0034	6.6684e-06	9.33636e-05
GO:0007049	cell cycle	12906	9828	2.1282	6.261	1.6245	0.1281	0.0874	0.0306	310.122	2.6763 ± 0.1900	3.2530 ± 0.3902	0.8591 ± 0.0907	0.0171 ± 0.0052	0.0011641	0.00605357
GO:0007165	signal transduction	43290	30405	1.8769	4.9175	1.3651	0.137	0.1341	0.0322	1263.6	3.1444 ± 0.1540	3.3404 ± 0.2784	0.9243 ± 0.0477	0.0220 ± 0.0038	0.00093378	0.00505917
GO:0007267	cell-cell signaling	149	145	NA	NA	NA	NA	NA	NA	NA	NA	NA	NA	NA	NA	NA
GO:0008219	cell death	2354	1532	NA	NA	NA	NA	NA	NA	NA	NA	NA	NA	NA	NA	NA
GO:0009056	catabolic process	50788	35226	1.721	4.5478	1.29	0.1543	0.1457	0.0302	1580.25	3.1880 ± 0.1301	3.3133 ± 0.2338	0.9096 ± 0.0418	0.0210 ± 0.0025	1.1233e-05	0.000112
GO:0009058	biosynthetic process	151715	103006	1.8133	4.8559	1.3196	0.1509	0.1362	0.0328	4544.49	3.2662 ± 0.0755	3.3397 ± 0.1301	0.9030 ± 0.0281	0.0203 ± 0.0016	6.6271e-12	1.7238e-10
GO:0015979	photosynthesis	7618	4622	1.3316	3.2989	0.8335	0.3649	0.2676	0.0393	322.012	4.5338 ± 0.4528	4.3586 ± 0.7028	0.7685 ± 0.1058	0.0299 ± 0.0081	8.9878e-06	9.73917e-05
GO:0019748	secondary metabolic process	4246	3066	1.279	4.0131	0.7764	0.3647	0.2466	0.0413	176.897	3.9507 ± 0.6962	4.4687 ± 1.2600	0.8156 ± 0.1124	0.0296 ± 0.0114	0.00065105	0.00376435
GO:0030154	cell differentiation	8434	6488	1.9094	4.7899	1.2376	0.1698	0.119	0.036	259.045	2.7338 ± 0.2213	3.1227 ± 0.4720	0.9473 ± 0.0759	0.0268 ± 0.0064	0.086773	0.208661
GO:0034641	cellular nitrogen compound metabolic process	43345	27972	1.9367	5.3112	1.4527	0.1398	0.1248	0.0313	1188.09	3.3854 ± 0.1514	3.3392 ± 0.2431	0.8805 ± 0.0521	0.0174 ± 0.0026	3.4689e-06	5.63875e-05
GO:0040007	growth	7388	4927	1.6012	5.2378	1.2174	0.1833	0.0941	0.035	224.436	3.3587 ± 0.4030	3.3358 ± 0.6752	0.9560 ± 0.1219	0.0242 ± 0.0068	0.23964	0.398801
GO:0048856	anatomical structure development	6199	4469	1.8831	4.6613	1.4915	0.1255	0.1395	0.0279	177.163	2.7070 ± 0.1727	2.8937 ± 0.3475	0.9538 ± 0.1081	0.0177 ± 0.0077	0.20129	0.353108
Tolerated	Tolerated nonsynonymous SNPs	739402	443323	1.8202	4.9329	1.3658	0.1546	0.1319	0.0316	21715	0.8842 ± 0.0023	3.0092 ± 0.0525	0.8569 ± 0.0240	0.0244 ± 0.0008	7.4709e-32	4.85609e-30
Deleterious	Deleterious nonsynonymous SNPs	739402	99604	1.8202	4.9329	1.3658	0.1546	0.1319	0.0316	21715	3.8959 ± 0.0415	2.3069 ± 0.0470	0.9034 ± 0.0260	0.0076 ± 0.0010	1.6427e-13	5.33865e-12

[truncated: 4 more sheets: Table S12 w from simple models, Table S13 DFE with larger grids, Table S14 AA misidentification, Table S15 Fst vs divergence]
