# Supplementary material for: Inferring Genome-Wide Correlations of Mutation Fitness Effects between Populations
Source: Mol Biol Evol. 2021 May 27;38(10):4588–602. doi: 10.1093/molbev/msab162 (PMC8476148; doi:10.1093/molbev/msab162)
Supplement: msab162_Supplementary_Data [file msab162_supplementary_data.zip › main_nosupp.bbl]

\begin{thebibliography}{}

\bibitem[Amberger et~al., 2015]{Amberger2015}
Amberger, J.~S., Bocchini, C.~A., Schiettecatte, F., Scott, A.~F., and Hamosh,
  A. (2015).
\newblock {OMIM.org: Online Mendelian Inheritance in Man
  (OMIM{\textregistered}), an Online catalog of human genes and genetic
  disorders}.
\newblock {\em Nucleic Acids Research}, 43(D1):D789--D798.

\bibitem[Arguello et~al., 2019]{Arguello2019}
Arguello, J.~R., Laurent, S., and Clark, A.~G. (2019).
\newblock {Demographic history of the human commensal Drosophila melanogaster}.
\newblock {\em Genome Biology and Evolution}, 11(3):844--854.

\bibitem[Balick et~al., 2015]{Balick2015}
Balick, D.~J., Do, R., Cassa, C.~A., Reich, D., and Sunyaev, S.~R. (2015).
\newblock {Dominance of Deleterious Alleles Controls the Response to a
  Population Bottleneck}.
\newblock {\em PLoS Genetics}, 11(8):1--23.

\bibitem[Barton and Zeng, 2018]{Barton2018}
Barton, H.~J. and Zeng, K. (2018).
\newblock {New methods for inferring the distribution of fitness effects for
  INDELs and SNPs}.
\newblock {\em Molecular Biology and Evolution}, 35(6):1536--1546.

\bibitem[Barton, 1995]{Barton1995}
Barton, N.~H. (1995).
\newblock {A general model for the evolution of recombination}.
\newblock {\em Genetics Research}, 65:123--144.

\bibitem[Baudry and Depaulis, 2003]{Baudry2003}
Baudry, E. and Depaulis, F. (2003).
\newblock {Effect of misoriented sites on neutrality tests with outgroup}.
\newblock {\em Genetics}, 1622(11):1619--1622.

\bibitem[Beddows et~al., 2017]{Beddows2017}
Beddows, I., Reddy, A., Kloesges, T., and Rose, L.~E. (2017).
\newblock {Population genomics in wild tomatoes-the interplay of divergence and
  admixture}.
\newblock {\em Genome Biology and Evolution}, 9(11):3023--3028.

\bibitem[Benjamini and Hochberg, 1995]{Benjamini1995}
Benjamini, Y. and Hochberg, Y. (1995).
\newblock {Controlling the False Discovery Rate : A Practical and Powerful
  Approach to Multiple Testing}.
\newblock {\em J Roy Stat Soc B}, 57(1):289--300.

\bibitem[Boyko et~al., 2008]{Boyko2008}
Boyko, A.~R., Williamson, S.~H., Indap, A.~R., Degenhardt, J.~D., Hernandez,
  R.~D., Lohmueller, K.~E., Adams, M.~D., Schmidt, S., Sninsky, J.~J., Sunyaev,
  S.~R., White, T.~J., Nielsen, R., Clark, A.~G., and Bustamante, C.~D. (2008).
\newblock {Assessing the evolutionary impact of amino acid mutations in the
  human genome}.
\newblock {\em PLoS Genet}, 4(5):e1000083.

\bibitem[Castellano et~al., 2017]{Castellano2017}
Castellano, D., James, J., and Eyre-Walker, A. (2017).
\newblock {Nearly neutral evolution across the Drosophila melanogaster genome}.
\newblock {\em Mol Biol Evol}, 35(11):2685--2694.

\bibitem[Castellano et~al., 2019]{Castellano2019}
Castellano, D., MacI{\`{a}}, M.~C., Tataru, P., Bataillon, T., and Munch, K.
  (2019).
\newblock {Comparison of the full distribution of fitness effects of new amino
  acid mutations across great apes}.
\newblock {\em Genetics}, 213(3):953--966.

\bibitem[Charlesworth, 1994]{Charlesworth1994}
Charlesworth, B. (1994).
\newblock {The effect of background selection against deleterious mutations on
  weakly selected, linked variants}.
\newblock {\em Genetical Research}, 63(3):213--227.

\bibitem[Charlesworth, 2013]{Charlesworth2013}
Charlesworth, B. (2013).
\newblock {Background selection 20 years on}.
\newblock {\em Journal of Heredity}, 104(2):161--171.

\bibitem[Chen et~al., 2017]{Chen2017}
Chen, J., Gl{\'{e}}min, S., and Lascoux, M. (2017).
\newblock {Genetic diversity and the efficacy of purifying selection across
  plant and animal species}.
\newblock {\em Molecular Biology and Evolution}, 34(6):1417--1428.

\bibitem[Chen et~al., 2020]{Chen2020}
Chen, J., Gl{\'{e}}min, S., and Lascoux, M. (2020).
\newblock {From drift to draft: How much do beneficial mutations actually
  contribute to predictions of Ohta's slightly deleterious model of molecular
  evolution?}
\newblock {\em Genetics}, 214(4):1005--1018.

\bibitem[Coffman et~al., 2016]{Coffman2016}
Coffman, A.~J., Hsieh, P., Gravel, S., and Gutenkunst, R.~N. (2016).
\newblock {Computationally efficient composite likelihood statistics for
  demographic inference}.
\newblock {\em Molecular Biology and Evolution}, 33(2):591--593.

\bibitem[Cunningham et~al., 2019]{Cunningham2019}
Cunningham, F., Achuthan, P., Akanni, W., Allen, J., Amode, M.~R., Armean,
  I.~M., Bennett, R., Bhai, J., Billis, K., Boddu, S., Cummins, C., Davidson,
  C., Dodiya, K.~J., Gil, L., Grego, T., Haggerty, L., Gall, A., Garc, C.,
  Haskell, E., Hourlier, T., Izuogu, O.~G., Janacek, S.~H., Juettemann, T.,
  Kay, M., Laird, M.~R., Lavidas, I., Liu, Z., Marug, C., Loveland, J.~E.,
  Maurel, T., Mcmahon, A.~C., Moore, B., Morales, J., Mudge, J.~M., Nuhn, M.,
  Ogeh, D., Parker, A., Parton, A., Patricio, M., Abdul, A.~I., Schmitt, B.~M.,
  Schuilenburg, H., Sheppard, D., Sparrow, H., Stapleton, E., Szuba, M.,
  Taylor, K., Threadgold, G., Thormann, A., Vullo, A., Walts, B., Winterbottom,
  A., Zadissa, A., Chakiachvili, M., Frankish, A., Hunt, S.~E., Kostadima, M.,
  Langridge, N., Martin, F.~J., Muffato, M., Perry, E., Ruffier, M., Staines,
  D.~M., Trevanion, S.~J., Aken, B.~L., Yates, A.~D., Zerbino, D.~R., and
  Flicek, P. (2019).
\newblock {Ensembl 2019}.
\newblock {\em Nucleic Acids Research}, 47:D745--D751.

\bibitem[Durvasula and Lohmueller, 2019]{Durvasula2019}
Durvasula, A. and Lohmueller, K.~E. (2019).
\newblock {Negative selection on complex traits limits genetic risk prediction
  accuracy between populations}.
\newblock {\em bioRxiv}, page https://doi.org/10.1101/721936.

\bibitem[Elena et~al., 1998]{Elena1998}
Elena, S.~F., Ekunwe, L., Hajela, N., Oden, S.~A., and Lenski, R.~E. (1998).
\newblock {Distribution of fitness effects caused by random insertion mutations
  in Escherichia coli.}
\newblock {\em Genetica}, 102-103(1-6):349--58.

\bibitem[Enard and Petrov, 2018]{Enard2018}
Enard, D. and Petrov, D.~A. (2018).
\newblock {Evidence that RNA Viruses Drove Adaptive Introgression between
  Neanderthals and Modern Humans}.
\newblock {\em Cell}, 175(2):360--371.

\bibitem[Eyre-Walker and Keightley, 2007]{Eyre-Walker2007}
Eyre-Walker, A. and Keightley, P.~D. (2007).
\newblock {The distribution of fitness effects of new mutations.}
\newblock {\em Nature Reviews Genetics}, 8(8):61061--8.

\bibitem[Eyre-Walker et~al., 2006]{Eyre-Walker2006}
Eyre-Walker, A., Woolfit, M., and Phelps, T. (2006).
\newblock {The distribution of fitness effects of new deleterious amino acid
  mutations in humans}.
\newblock {\em Genetics}, 173(2):891--900.

\bibitem[Fry et~al., 2002]{Fry2002}
Fry, J.~D., Keightley, P.~D., Heinsohn, S.~L., and Nuzhdin, S.~V. (2002).
\newblock {New estimates of the rates and effects of mildly deleterious
  mutation in Drosophila melanogaster}.
\newblock {\em Proceedings of the National Academy of Sciences of the United
  States of America}, 96(2):574--579.

\bibitem[Gandon et~al., 2013]{Gandon2012}
Gandon, S., Hochberg, M., Holt, R.~D., Martin, G., and Day, T. (2013).
\newblock {What limits the evolutionary emergence of pathogens?}
\newblock {\em Philosophical Transactions of the Royal Society B},
  368:20120086.

\bibitem[Gay{\`{a}}-Vidal and Alb{\`{a}}, 2014]{Gaya-Vidal2014}
Gay{\`{a}}-Vidal, M. and Alb{\`{a}}, M. (2014).
\newblock {Uncovering adaptive evolution in the human lineage}.
\newblock {\em BMC Genomics}, 15:599--undefined.

\bibitem[Gravel et~al., 2011]{Gravel2011}
Gravel, S., Henn, B.~M., Gutenkunst, R.~N., Indap, A.~R., Marth, G.~T., Clark,
  A.~G., Yu, F., Gibbs, R.~A., {The 1000 Genomes Project}, and Bustamante,
  C.~D. (2011).
\newblock {Demographic history and rare allele sharing among human
  populations}.
\newblock {\em Proceedings of the National Academy of Sciences USA},
  108:11983--11988.

\bibitem[Gutenkunst et~al., 2009]{Gutenkunst2009}
Gutenkunst, R.~N., Hernandez, R.~D., Williamson, S.~H., and Bustamante, C.~D.
  (2009).
\newblock {Inferring the joint demographic history of multiple populations from
  multidimensional SNP frequency data}.
\newblock {\em PLoS Genetics}, 5(10):e1000695.

\bibitem[Haller and Messer, 2019]{Haller2019}
Haller, B.~C. and Messer, P.~W. (2019).
\newblock {SLiM 3: Forward Genetic Simulations Beyond the Wright–Fisher
  Model}.
\newblock {\em Molecular Biology and Evolution}, 36(3):632--637.

\bibitem[He et~al., 2015]{he2015}
He, Y., Wang, M., Huang, X., Li, R., Xu, H., Xu, S., and Jin, L. (2015).
\newblock {A probabilistic method for testing and estimating selection
  differences between populations}.
\newblock {\em Genome Research}, 25(12):1903--1909.

\bibitem[Hervas et~al., 2017]{Hervas2017}
Hervas, S., Sanz, E., Casillas, S., Pool, J.~E., and Barbadilla, A. (2017).
\newblock {PopFly: the Drosophila population genomics browser}.
\newblock {\em Bioinformatics}, 33(17):2779--2780.

\bibitem[Hoggart et~al., 2007]{Hoggart2007}
Hoggart, C.~J., Chadeau-Hyam, M., Clark, T.~G., Lampariello, R., Whittaker,
  J.~C., De~Iorio, M., and Balding, D.~J. (2007).
\newblock {Sequence-Level Population Simulations Over Large Genomic Regions}.
\newblock {\em Genetics}, 177(3):1725--1731.

\bibitem[Huang et~al., 2021]{Huang2021}
Huang, X., Wang, S., Jin, L., and He, Y. (2021).
\newblock {Dissecting dynamics and differences of selective pressures in the
  evolution of human pigmentation}.
\newblock {\em Biology Open}, 10(2):bio.056523.

\bibitem[Huber et~al., 2018]{Huber2018}
Huber, C.~D., Durvasula, A., Hancock, A.~M., and Lohmueller, K.~E. (2018).
\newblock {Gene expression drives the evolution of dominance}.
\newblock {\em Nature Communications}, 9(1):2750.

\bibitem[Huber et~al., 2017]{Huber2016}
Huber, C.~D., Kim, B.~Y., Marsden, C.~D., and Lohmueller, K.~E. (2017).
\newblock {Determining the factors driving selective effects of new
  nonsynonymous mutations}.
\newblock {\em Proceedings of the National Academy of Sciences USA},
  114(17):4465--4470.

\bibitem[Hudson and Kaplan, 1995]{Hudson1995}
Hudson, R.~R. and Kaplan, N.~L. (1995).
\newblock {Deleterious background selection with recombination}.
\newblock {\em Genetics}, 141(4):1605--1617.

\bibitem[James et~al., 2017]{James2017DNADNA}
James, J., Castellano, D., and Eyre-Walker, A. (2017).
\newblock {DNA sequence diversity and the efficiency of natural selection in
  animal mitochondrial DNA}.
\newblock {\em Heredity}, 118(1):88--95.

\bibitem[Johri et~al., 2020]{Johri2020}
Johri, P., Charlesworth, B., and Jensen, J.~D. (2020).
\newblock {Toward an evolutionarily appropriate null model : Jointly inferring
  demography and purifying selection}.
\newblock {\em Genetics}, 215(1):173--192.

\bibitem[J{\'{o}}nsson et~al., 2017]{Jonsson2017}
J{\'{o}}nsson, H., Sulem, P., Kehr, B., Kristmundsdottir, S., Zink, F.,
  Hjartarson, E., Hardarson, M.~T., Hjorleifsson, K.~E., Eggertsson, H.~P.,
  Gudjonsson, S.~A., Ward, L.~D., Arnadottir, G.~A., Helgason, E.~A., Helgason,
  H., Gylfason, A., Jonasdottir, A., Jonasdottir, A., Rafnar, T., Frigge, M.,
  Stacey, S.~N., Th~Magnusson, O., Thorsteinsdottir, U., Masson, G., Kong, A.,
  Halldorsson, B.~V., Helgason, A., Gudbjartsson, D.~F., and Stefansson, K.
  (2017).
\newblock {Parental influence on human germline de novo mutations in 1,548
  trios from Iceland}.
\newblock {\em Nature}, 549(7673):519--522.

\bibitem[Keightley et~al., 2000]{Keightley2000}
Keightley, P.~D., Davies, E.~K., Peters, A.~D., and Shaw, R.~G. (2000).
\newblock {Properties of ethylmethane sulfonate-induced mutations affecting
  life-history traits in Caenorhabditis elegans and inferences about bivariate
  distributions of mutation effects}.
\newblock {\em Genetics}, 156(1):143--154.

\bibitem[Keightley and Eyre-Walker, 2007]{Keightley2007}
Keightley, P.~D. and Eyre-Walker, A. (2007).
\newblock {Joint inference of the distribution of fitness effects of
  deleterious mutations and population demography based on nucleotide
  polymorphism frequencies.}
\newblock {\em Genetics}, 177(4):2251--61.

\bibitem[Keightley and Eyre-Walker, 2010]{Keightley2010}
Keightley, P.~D. and Eyre-Walker, A. (2010).
\newblock {What can we learn about the distribution of fitness effects of new
  mutations from DNA sequence data?}
\newblock {\em Philosophical Transactions of the Royal Society B: Biological
  Sciences}, 365(1544):1187--1193.

\bibitem[Keightley et~al., 2014]{Keightley2014}
Keightley, P.~D., Ness, R.~W., Halligan, D.~L., and Haddrill, P.~R. (2014).
\newblock {Estimation of the spontaneous mutation rate per nucleotide site in a
  Drosophila melanogaster full-sib family}.
\newblock {\em Genetics}, 196(1):313--320.

\bibitem[Kim et~al., 2017]{Kim2017}
Kim, B.~Y., Huber, C.~D., and Lohmueller, K.~E. (2017).
\newblock {Inference of the distribution of selection coefficients for new
  nonsynonymous mutations using large samples}.
\newblock {\em Genetics}, 206(1):345--361.

\bibitem[Kong et~al., 2010]{Kong2010}
Kong, A., Thorleifsson, G., Gudbjartsson, D.~F., Masson, G., Sigurdsson, A.,
  Jonasdottir, A., Walters, G.~B., Jonasdottir, A., Gylfason, A., Kristinsson,
  K.~T., Gudjonsson, S.~A., Frigge, M.~L., Helgason, A., Thorsteinsdottir, U.,
  and Stefansson, K. (2010).
\newblock {Fine-scale recombination rate differences between sexes, populations
  and individuals}.
\newblock {\em Nature}, 467(7319):1099--1103.

\bibitem[Kousathanas and Keightley, 2013]{Kousathanas2013}
Kousathanas, A. and Keightley, P.~D. (2013).
\newblock {A comparison of models to infer the distribution of fitness effects
  of new mutations}.
\newblock {\em Genetics}, 193(4):1197--1208.

\bibitem[Lack et~al., 2015]{Lack2015}
Lack, J.~B., Cardeno, C.~M., Crepeau, M.~W., Taylor, W., Corbett-Detig, R.~B.,
  Stevens, K.~A., Langley, C.~H., and Pool, J.~E. (2015).
\newblock {The Drosophila Genome Nexus: A population genomic resource of 623
  Drosophila melanogaster genomes, including 197 from a single ancestral range
  population}.
\newblock {\em Genetics}, 199(4):1229--1241.

\bibitem[Lack et~al., 2016]{Lack2016}
Lack, J.~B., Lange, J.~D., Tang, A.~B., Corbett-Detig, R.~B., and Pool, J.~E.
  (2016).
\newblock {A Thousand Fly Genomes: An Expanded Drosophila Genome Nexus}.
\newblock {\em Mol Biol Evol}, 33(12):3308--3313.

\bibitem[Lopez et~al., 2018]{Lopez2018}
Lopez, M., Kousathanas, A., Quach, H., Harmant, C., Mouguiama-Daouda, P.,
  Hombert, J.~M., Froment, A., Perry, G.~H., Barreiro, L.~B., Verdu, P., Patin,
  E., and Quintana-Murci, L. (2018).
\newblock {The demographic history and mutational load of African
  hunter-gatherers and farmers}.
\newblock {\em Nature Ecology and Evolution}, 2(4):721--730.

\bibitem[Ma et~al., 2013]{Ma2013}
Ma, X., Kelley, J.~L., Eilertson, K., Musharoff, S., Degenhardt, J.~D.,
  Martins, A.~L., Vinar, T., Kosiol, C., Siepel, A., Gutenkunst, R.~N., and
  Bustamante, C.~D. (2013).
\newblock {Population genomic analysis reveals a rich speciation and
  demographic history of orang-utans (Pongo pygmaeus and Pongo abelii)}.
\newblock {\em PLoS ONE}, 8(10):e77175.

\bibitem[MacArthur et~al., 2017]{MacArthur2016}
MacArthur, J., Bowler, E., Cerezo, M., Gil, L., Hall, P., Hastings, E.,
  Junkins, H., McMahon, A., Milano, A., Morales, J., Pendlington, Z.~M.,
  Welter, D., Burdett, T., Hindorff, L., Flicek, P., Cunningham, F., and
  Parkinson, H. (2017).
\newblock {The new NHGRI-EBI Catalog of published genome-wide association
  studies (GWAS Catalog).}
\newblock {\em Nucleic acids research}, 45(D1):D896--D901.

\bibitem[Martin and Lenormand, 2015]{Martin2015}
Martin, G. and Lenormand, T. (2015).
\newblock {The fitness effect of mutations across environments: Fisher's
  geometrical model with multiple optima}.
\newblock {\em Evolution}, 69(6):1433--1447.

\bibitem[McKenna et~al., 2010]{McKenna2010}
McKenna, A., Hanna, M., Banks, E., Sivachenko, A., Cibulskis, K., Kernytsky,
  A., Garimella, K., Altshuler, D., Gabriel, S., Daly, M., and DePristo, M.~A.
  (2010).
\newblock {The Genome Analysis Toolkit: A MapReduce framework for analyzing
  next-generation DNA sequencing data}.
\newblock {\em Genome Research}, 20(9):1297--1303.

\bibitem[Moyle, 2008]{Moyle2008}
Moyle, L.~C. (2008).
\newblock {Ecological and evolutionary genomics in the wild tomatoes (Solanum
  Sect. Lycopersicon)}.
\newblock {\em Evolution}, 62(12):2995--3013.

\bibitem[Nadarajah and Gupta, 2006]{Nadarajah2006}
Nadarajah, S. and Gupta, A.~K. (2006).
\newblock {Some bivariate gamma distributions}.
\newblock {\em Applied Mathematics Letters}, 19(8):767--774.

\bibitem[Ossowski et~al., 2010]{Ossowski2010}
Ossowski, S., Schneeberger, K., Lucas-Lledo, J.~I., Warthmann, N., Clark,
  R.~M., Shaw, R.~G., Weigel, D., and Lynch, M. (2010).
\newblock {The Rate and Molecular Spectrum of Spontaneous Mutations in
  Arabidopsis thaliana}.
\newblock {\em Science}, 327(5961):92--94.

\bibitem[Ragsdale et~al., 2016]{Ragsdale2016}
Ragsdale, A.~P., Coffman, A.~J., Hsieh, P., Struck, T.~J., and Gutenkunst,
  R.~N. (2016).
\newblock {Triallelic population genomics for inferring correlated fitness
  effects of same site nonsynonymous mutations}.
\newblock {\em Genetics}, 203(1):513--523.

\bibitem[Sawyer and Hartl, 1992]{Sawyer1992}
Sawyer, S.~A. and Hartl, D.~L. (1992).
\newblock {Population genetics of polymorphism and divergence.}
\newblock {\em Genetics}, 132(4):1161--76.

\bibitem[S{\'{e}}gurel et~al., 2014]{Segurel2014}
S{\'{e}}gurel, L., Wyman, M.~J., and Przeworski, M. (2014).
\newblock {Determinants of Mutation Rate Variation in the Human Germline}.
\newblock {\em Annual Review of Genomics and Human Genetics}, 15(1):47--70.

\bibitem[Singh et~al., 2007]{Singh2007}
Singh, N.~D., Bauer~DuMont, V.~L., Hubisz, M.~J., Nielsen, R., and Aquadro,
  C.~F. (2007).
\newblock {Patterns of mutation and selection at synonymous sites in
  Drosophila}.
\newblock {\em Molecular Biology and Evolution}, 24(12):2687--2697.

\bibitem[Struck et~al., 2018]{Struck2018}
Struck, T.~J., Mannakee, B.~K., and Gutenkunst, R.~N. (2018).
\newblock {The impact of genome-wide association studies on biomedical research
  publications}.
\newblock {\em Human Genomics}, 12(1):38.

\bibitem[Tataru and Bataillon, 2019]{Tataru2019}
Tataru, P. and Bataillon, T. (2019).
\newblock {polyDFEv2.0: testing for invariance of the distribution of fitness
  effects within and across species}.
\newblock {\em Bioinformatics}, 35(16):2868--2869.

\bibitem[Tataru et~al., 2017]{Tataru2017}
Tataru, P., Mollion, M., Gl{\'{e}}min, S., and Bataillon, T. (2017).
\newblock {Inference of distribution of fitness effects and proportion of
  adaptive substitutions from polymorphism data}.
\newblock {\em Genetics}, 207(3):1103--1119.

\bibitem[{The 1000 Genomes Project Consortium}, 2015]{Auton2015}
{The 1000 Genomes Project Consortium} (2015).
\newblock {A global reference for human genetic variation}.
\newblock {\em Nature}, 526(7571):68--74.

\bibitem[{The Gene Ontology Consortium}, 2000]{TheGeneOntologyConsortium2000}
{The Gene Ontology Consortium} (2000).
\newblock {Gene Ontology: tool for the unification of biology}.
\newblock {\em Nat Genet}, 25(1):25--29.

\bibitem[Uricchio and Hernandez, 2014]{Uricchio2014}
Uricchio, L.~H. and Hernandez, R.~D. (2014).
\newblock {Robust forward simulations of recurrent hitchhiking}.
\newblock {\em Genetics}, 197(1):221--236.

\bibitem[Vaser et~al., 2016]{Vaser2016}
Vaser, R., Adusumalli, S., Leng, S.~N., Sikic, M., and Ng, P.~C. (2016).
\newblock {SIFT missense predictions for genomes}.
\newblock {\em Nature Protocols}, 11(1):1--9.

\bibitem[Virtanen et~al., 2020]{Virtanen2020}
Virtanen, P., Gommers, R., Oliphant, T.~E., Haberland, M., Reddy, T.,
  Cournapeau, D., Burovski, E., Peterson, P., Weckesser, W., Bright, J.,
  van~der Walt, S.~J., Brett, M., Wilson, J., Millman, K.~J., Mayorov, N.,
  Nelson, A.~R., Jones, E., Kern, R., Larson, E., Carey, C.~J., Polat, I.,
  Feng, Y., Moore, E.~W., VanderPlas, J., Laxalde, D., Perktold, J., Cimrman,
  R., Henriksen, I., Quintero, E.~A., Harris, C.~R., Archibald, A.~M., Ribeiro,
  A.~H., Pedregosa, F., van Mulbregt, P., Vijaykumar, A., Bardelli, A.~P.,
  Rothberg, A., Hilboll, A., Kloeckner, A., Scopatz, A., Lee, A., Rokem, A.,
  Woods, C.~N., Fulton, C., Masson, C., H{\"{a}}ggstr{\"{o}}m, C., Fitzgerald,
  C., Nicholson, D.~A., Hagen, D.~R., Pasechnik, D.~V., Olivetti, E., Martin,
  E., Wieser, E., Silva, F., Lenders, F., Wilhelm, F., Young, G., Price, G.~A.,
  Ingold, G.~L., Allen, G.~E., Lee, G.~R., Audren, H., Probst, I., Dietrich,
  J.~P., Silterra, J., Webber, J.~T., Slavi{\v{c}}, J., Nothman, J., Buchner,
  J., Kulick, J., Sch{\"{o}}nberger, J.~L., de~Miranda~Cardoso, J.~V., Reimer,
  J., Harrington, J., Rodr{\'{i}}guez, J. L.~C., Nunez-Iglesias, J., Kuczynski,
  J., Tritz, K., Thoma, M., Newville, M., K{\"{u}}mmerer, M., Bolingbroke, M.,
  Tartre, M., Pak, M., Smith, N.~J., Nowaczyk, N., Shebanov, N., Pavlyk, O.,
  Brodtkorb, P.~A., Lee, P., McGibbon, R.~T., Feldbauer, R., Lewis, S., Tygier,
  S., Sievert, S., Vigna, S., Peterson, S., More, S., Pudlik, T., Oshima, T.,
  Pingel, T.~J., Robitaille, T.~P., Spura, T., Jones, T.~R., Cera, T., Leslie,
  T., Zito, T., Krauss, T., Upadhyay, U., Halchenko, Y.~O., and
  V{\'{a}}zquez-Baeza, Y. (2020).
\newblock {SciPy 1.0: fundamental algorithms for scientific computing in
  Python}.
\newblock {\em Nature Methods}, 17(3):261--272.

\bibitem[Wang et~al., 2009]{Wang2009b}
Wang, A., Sharp, N., Spencer, C., Tedman‐Aucoin, K., and Agrawal, A. (2009).
\newblock {Selection, Epistasis, and Parent‐of‐Origin Effects on
  Deleterious Mutations across Environments in <i>Drosophila melanogaster</i>}.
\newblock {\em The American Naturalist}, 174(6):863--874.

\bibitem[Wang et~al., 2014]{Wang2014a}
Wang, A.~D., Sharp, N.~P., and Agrawal, A.~F. (2014).
\newblock {Sensitivity of the distribution of mutational fitness effects to
  environment, genetic background, and adaptedness: A case study with
  Drosophila}.
\newblock {\em Evolution}, 68(3):840--853.

\bibitem[Wang et~al., 2010]{Wang2010b}
Wang, K., Li, M., and Hakonarson, H. (2010).
\newblock {ANNOVAR: Functional annotation of genetic variants from
  high-throughput sequencing data}.
\newblock {\em Nucleic Acids Research}, 38(16):e164.

\bibitem[Zhen et~al., 2021]{Zhen2021}
Zhen, Y., Huber, C.~D., Davies, R.~W., and Lohmueller, K.~E. (2021).
\newblock {Greater strength of selection and higher proportion of beneficial
  amino acid changing mutations in humans compared with mice and Drosophila
  melanogaster}.
\newblock {\em Genome Research}, 31(1):110--120.

\end{thebibliography}
